# Supplementary material for: Automated analysis of calcium spiking profiles with CaSA software: two case studies from root-microbe symbioses
Source: BMC Plant Biol. 2013 Dec 26;13:224. doi: 10.1186/1471-2229-13-224 (PMC3880239; doi:10.1186/1471-2229-13-224)
Supplement: Additional file 4 — CaSA output file. This is an example of the output text file produced by CaSA. The file displays the results of automated analysis for each sample. Sample IDs are reported in the first row, followed by statistical analyses on waiting times, peak numbers, percentage of responsive samples in the dataset (displaying more than 2 peaks during the recorded period). [file 1471-2229-13-224-S4.txt]

Prog._Number             1      2      3      4      5      6      7      8      9     10     11     12     13     14     15
Sample ID              22-A   22-B   22-C   23-A   23-B   23-C   23-D   23-E   24-A   24-B   24-C   24-D   24-E   29-A  29-B
Waiting_time (min)     90.0   55.0   90.0  190.0   85.0  390.0  125.0  230.0   75.0  465.0  525.0  145.0    NaN   15.0   90.0
Waiting_time(median)  155.0  190.0  205.0  237.5  395.0  472.5  215.0  267.5  165.0  550.0  555.0  165.0    NaN   90.0  250.0
Waiting_time(max)     510.0  320.0 1025.0  285.0  805.0  555.0  350.0  305.0 1065.0  635.0  585.0  765.0    NaN  220.0  425.0
Waiting_time(mean)    185.0  185.8  381.2  237.5  428.3  472.5  210.7  267.5  435.0  550.0  555.0  358.3    NaN  112.7  253.8
Waiting_time(stddev)  135.8  106.8  432.8   67.2  361.2  116.7   76.0   53.0  547.4  120.2   42.4  352.3    NaN   72.6  157.3
Waiting_time(skew)      1.6   -0.0    0.7    0.0    0.1    0.0    0.6    0.0    0.4    0.0    0.0    0.4    NaN    0.3    0.0
Waiting_time(kurt)      1.2   -1.9   -1.7   -2.8   -2.3   -2.8   -1.1   -2.8   -2.3   -2.8   -2.8   -2.3    NaN   -1.5   -2.3
Wait._time_Autocor.     0.1   -0.0   -0.0   -0.5   -0.5   -0.5   -0.0   -0.5   -0.1   -0.5   -0.5   -0.2    NaN    0.3   -0.3
Active_(>2 Peaks)         1      1      1      1      1      1      1      1      1      1      1      1      0      1      1
Total_Peaks               9      7      5      3      4      3      8      3      4      3      3      4      2     14      5
Average number of peaks in active samples    5.4
Standard deviation of peaks in active samples    3.2
14 active and 1 non active


________________________________________________
Legend

Prog._Number         Progressive sample number
Sample ID            Original sample lables from the input data file
Waiting_time (min)   Minimum of the waiting time distribution (WTD) between two peaks
Waiting_time(median) Median of the WTD between two peaks
Waiting_time(max)    Maximum of the WTD between two peaks
Waiting_time(mean)   Mean of the WTD between two peaks
Waiting_time(stddev) Standard deviation of the WTD between two peaks
Waiting_time(skew)   Skewness of the WTD between two peaks (measure of how much the two branches of the WTD distribution deviate from the perfect symmetry)
Waiting_time(kurt)   Kurtosis of the WTD between two peaks (measures the greater or lesser flattening of a distribution curve with respect to the normal curve)
Wait._time_Autocor.  This is the correlation between two successive waiting times.
Active_(>2 Peaks)    Reports 1 if a cell is actived, 0 if not. (cells are considered active when at least three peaks are identified)
Total_Peaks          Total number of peaks
