# Supplementary material for: Automated analysis of calcium spiking profiles with CaSA software: two case studies from root-microbe symbioses
Source: BMC Plant Biol. 2013 Dec 26;13:224. doi: 10.1186/1471-2229-13-224 (PMC3880239; doi:10.1186/1471-2229-13-224)
Supplement: Additional file 5 — CaSA software. This compressed (zip) file contains the CaSA software and associated files. All files should be downloaded to the same directory for the software to work. The software can be run from the terminal using the command line ./CaSA.m or by double-clicking on the CaSA.m icon from the file manager. In this case the file must be previously set as executable in the file properties. Input files should also be placed in the same directory as CaSA. [file 1471-2229-13-224-S5.zip › CaSA/read me first.txt]

CaSA 1.0 - Read me first

After unzipping and prior to first running the software, the CaSA.m file permissions need to be changed so that the file can be executed from the file manager (file properties/permissions/allow executing file as program). Alternatively, CaSA software can be launched from the terminal by typing 

./Casa.m 

from within the CaSA directory

%%%%%%%%%%%%%%%%%%%%%%%%%%%%%%%%%%%%%%%%%%%%%%%%%%%%%%%%%%%%%%%%%%%%%%%%%%%%%%%%%%%%%%%%%%%%%%%%%
%                                                                                               %
%  The CaSA directory contains two input files containing FRET                                  %
%  records of calcium spiking (treated.txt) or background noise (control.txt).                  %
%  These can be used to test-run the CaSA software.                                             %
%                                                                                               %
%%%%%%%%%%%%%%%%%%%%%%%%%%%%%%%%%%%%%%%%%%%%%%%%%%%%%%%%%%%%%%%%%%%%%%%%%%%%%%%%%%%%%%%%%%%%%%%%%
%                                                                                               %
%  The file Splash2.png must be in the CaSA directory for the CaSA software to run.             %
%                                                                                               %
%%%%%%%%%%%%%%%%%%%%%%%%%%%%%%%%%%%%%%%%%%%%%%%%%%%%%%%%%%%%%%%%%%%%%%%%%%%%%%%%%%%%%%%%%%%%%%%%%
%   Copyright Salvatore Spinella 2012                                                           %
%   contact: slyspin@gmail.com                                                                  %
%                                                                                               %
%   This program is free software: you can redistribute it and/or modify                        %
%   it under the terms of the GNU General Public License as published by                        %
%   the Free Software Foundation, either version 3 of the License, or                           %
%   (at your option) any later version.                                                         %
%                                                                                               %
%   This program is distributed in the hope that it will be useful,                             %
%   but WITHOUT ANY WARRANTY; without even the implied warranty of                              %
%   MERCHANTABILITY or FITNESS FOR A PARTICULAR PURPOSE.  See the                               %
%   GNU General Public License for more details.                                                %
%                                                                                               %
%   You should have received a copy of the GNU General Public License                           %
%   along with this program.  If not, see <http://www.gnu.org/licenses/>.                       %
%                                                                                               %
%%%%%%%%%%%%%%%%%%%%%%%%%%%%%%%%%%%%%%%%%%%%%%%%%%%%%%%%%%%%%%%%%%%%%%%%%%%%%%%%%%%%%%%%%%%%%%%%%
%                                                                                               %
% Requirements:                                                                                 %
%                                                                                               %
% Gnu/Linux system                                                                              %
% GNU Octave interpreted language                                                               %
% Gnuplot graphic utility                                                                       %
% Zenity/GTK+                                                                                   %
%                                                                                               %
%%%%%%%%%%%%%%%%%%%%%%%%%%%%%%%%%%%%%%%%%%%%%%%%%%%%%%%%%%%%%%%%%%%%%%%%%%%%%%%%%%%%%%%%%%%%%%%%%
%                                                                                               %
% USAGE:                                                                                        %
%        Launch program from command line or GUI                                                %
%        Enter input requirements (see below)                                                   %
%        Get results in the output files                                                        %
%                                                                                               %
%%%%%%%%%%%%%%%%%%%%%%%%%%%%%%%%%%%%%%%%%%%%%%%%%%%%%%%%%%%%%%%%%%%%%%%%%%%%%%%%%%%%%%%%%%%%%%%%%
%                                                                                               % 
% Analysis procedure                                                                            %
%                                                                                               %
% INPUT:                                                                                        %
%           finput: locate and open the file containing the treated data series                 %
%           cinput: locate and open the file containing the control data series                 %
%           window: length of the filter window (in time steps)                                 %
%           degree: order of smoothing polynomial, also equal to the highest conserved moment   %
%          n_sigma: amplitude threshold for peak identification (n times standard deviation)    %
%        time_step: enter the time interval (in seconds) used for data acquisition              %
%           output: enter a name for the output file                                            %
%           p_ctrl: Control quantile (in ]0,1[): flux threshold excluding spiking behaviour     %
%              exc: enter the ID number of samples that must be excluded from the analysis      %
% OUTPUT:                                                                                       %
%          Files of tabular data and graphs                                                     %
%%%%%%%%%%%%%%%%%%%%%%%%%%%%%%%%%%%%%%%%%%%%%%%%%%%%%%%%%%%%%%%%%%%%%%%%%%%%%%%%%%%%%%%%%%%%%%%%%
