# Supplementary material for: Automated analysis of calcium spiking profiles with CaSA software: two case studies from root-microbe symbioses
Source: BMC Plant Biol. 2013 Dec 26;13:224. doi: 10.1186/1471-2229-13-224 (PMC3880239; doi:10.1186/1471-2229-13-224)
Supplement: Additional file 5 — CaSA software. This compressed (zip) file contains the CaSA software and associated files. All files should be downloaded to the same directory for the software to work. The software can be run from the terminal using the command line ./CaSA.m or by double-clicking on the CaSA.m icon from the file manager. In this case the file must be previously set as executable in the file properties. Input files should also be placed in the same directory as CaSA. [file 1471-2229-13-224-S5.zip › CaSA/CaSA.m]

#!/usr/bin/octave -qf
%%%%%%%%%%%%%%%%%%%%%%%%%%%%%%%%%%%%%%%%%%%%%%%%%%%%%%%%%%%%%%%%%%%%%%%%%%%%%
%   Copyright Salvatore Spinella 2012                                       %
%   contact: slyspin@gmail.com                                              %
%                                                                           %
%   This program is free software: you can redistribute it and/or modify    %
%   it under the terms of the GNU General Public License as published by    %
%   the Free Software Foundation, either version 3 of the License, or       %
%   (at your option) any later version.                                     %
%                                                                           %
%   This program is distributed in the hope that it will be useful,         %
%   but WITHOUT ANY WARRANTY; without even the implied warranty of          %
%   MERCHANTABILITY or FITNESS FOR A PARTICULAR PURPOSE.  See the           %
%   GNU General Public License for more details.                            %
%                                                                           %
%   You should have received a copy of the GNU General Public License       %
%   along with this program.  If not, see <http://www.gnu.org/licenses/>.   %
%                                                                           %
%%%%%%%%%%%%%%%%%%%%%%%%%%%%%%%%%%%%%%%%%%%%%%%%%%%%%%%%%%%%%%%%%%%%%%%%%%%%%
%                                       %
% Requirements:                         %
%                                       %
% Gnu/Linux system                      %
% GNU Octave interpreted language       %
% Gnuplot graphic utility               %
% Zenity/GTK+                           %
%                                       %
%%%%%%%%%%%%%%%%%%%%%%%%%%%%%%%%%%%%%%%%%%%%%%%%%%
%                                                %
% USAGE:                                         %
%        Launch program from command line or GUI %
%        Enter input requirements (see below)    %
%        Get results in the output files         %
%                                                %
%%%%%%%%%%%%%%%%%%%%%%%%%%%%%%%%%%%%%%%%%%%%%%%%%%%%%%%%%%%%%%%%%%%%%%%%%%%%%%%%%%%%%%%%%%%%%%%%%
%                                                                                               % 
% Analysis procedure                                                                            %
%                                                                                               %
% INPUT:                                                                                        %
%           finput: locate and open the file containing the data series                         %
%           cinput: locate and open the file containing the control data series                 %
%           window: length of the filter window (in time steps)                                 %
%           degree: order of smoothing polynomial, also equal to the highest conserved moment   %
%          n_sigma: amplitude threshold for peak identification (n times standard deviation)    %
%        time_step: enter the time interval (in seconds) used for data acquisition              %
%           output: enter a name for the output file                                            %
%           p_ctrl: Control quantile (in ]0,1[): flux threshold excluding spiking behaviour     %
%              exc: enter the ID number of samples that must be excluded from the analysis      %
% OUTPUT:                                                                                       %
%          Files of tabular data and graphs                                                     %
%%%%%%%%%%%%%%%%%%%%%%%%%%%%%%%%%%%%%%%%%%%%%%%%%%%%%%%%%%%%%%%%%%%%%%%%%%%%%%%%%%%%%%%%%%%%%%%%%
function analysis(finput, cinput, window, degree, n_sigma, time_step, output, p_ctrl, plt, exc)


ck=check(cinput, window, degree, n_sigma, time_step); % compute control set 
sq9=[];
  for j=2:2:size(ck,2)   % extract the set of intensity
    sq9=[sq9; ck{j}];
  endfor

dati = load("-ascii",finput); % load data
[status head]=system(["head -n 1 "  finput]); head=head(2:length(head)); nuc=strsplit(head, "\t "); % get the line of labels for the sample 


if(length(exc) > 1) % exclude samples from the input file
        dati(:,exc)=[]; nuc(exc)=[]; 
endif


t=(0:size(dati,1)-1)*time_step; % array of times
n=size(dati,2);                 % number of samples 
stats=[];                        % array to collect statistics
num_peak=[];                        % array to count peaks of the samples 
graph=1;                        % index of the current graphic diagram
ampl=[];                        % array of intensity


for i=1:n    % MAIN LOOP
  YL=[min(dati(:,i)(:)); min(dati(:,i)(:)) + 0.6]; % ========== Sets Y scale for each plot
  d_1=d1=sgolayfilt(dati(:,i),degree,window,1,time_step); % 1st derivative calculation
  d2=sgolayfilt(dati(:,i),degree,window,2,time_step); % 2nd derivative calculation
  d3=sgolayfilt(dati(:,i),degree,window,3,time_step); % 3rd derivative calculation
  d=sgolayfilt(dati(:,i),degree,window);      % data filtering


  % PEAK IDENTIFICATION
  d1=abs(d1);  d1/=max(d1); d1=1.-d1; % 1st derivative factor
  d2=-min(d2,0); d2/=max(d2);              % 2nd derivative factor
  d3=max(0,d3); d3/=max(d3);              % 3rd derivative factor 
  detr=detrend(d-min(d));              % filtered, scaled and detrended data


  data=d3.*d2.*d1.*detr; data(1:ceil(window/2))=0; % detecting function
  data=max(data, mean(data)+n_sigma*std(data));    % scan line on detection


  peak_time = find(diff(diff(data)>0)<0); %  peak detection procedure


  peak_start=[]; % array of the start for the detected events
  peak_end=[];   % array of the end for the detected events


  superf=[]; % array of the intensity quantification


  s_ctrl=quantile(sq9, p_ctrl); % control intensity selected by quantile p_ctrl
  erase=[];


  for k=1:length(peak_time) % Loop of timing detecction
          
        s=peak_time(k)-1; % detection of start for event k
                 while (d_1(s)>0 && s>1)
                s--;
                        endwhile
                 peak_start=[peak_start s];


        s=peak_time(k)+1; % detection of end for event k
                 while ( (d_1(s)<0 || d_1(s+1)<0) && s<size(d_1,1)-1)
                s++;
                 endwhile
                 peak_end=[peak_end s];


        sp=sum(detr(peak_start(k):peak_end(k)) - min(detr(peak_start(k):peak_end(k))) )*time_step/2.; % intensity estimate


        if( sp < s_ctrl ) % control for includsion/deletion
        
                erase=[erase 0]; % deletion
          
          else
                  erase=[erase 1]; % inclusion
                superf=[superf; sp];
        endif
        
  endfor


        peak_time=peak_time(erase>0);  % deletion
        peak_start=peak_start(erase>0);% deletion
        peak_end=peak_end(erase>0);    % deletion
        
         subplot(plt,1,graph); graph++; % PLOTTING AND PRINTING GRAPHS
          plot(t,dati(:,i),"-r;data;",...
               t,d,"-b;sgolay filter;",...
                 peak_start*5,d(peak_start),"o;start;",...
                 peak_end*5,d(peak_end),"x;end;",...
                 peak_time*5,d(peak_time),"^g;peak;");
          title(["Sample " num2str(i) ": " nuc{1,i}]);
           set(gca,'xtick',0:600:2400);
         ylim(YL);


        if (graph>plt || i==n)
                print([output num2str(ceil(i/plt)) ".png"], "-dpng", "-S1200,1800");
                graph = 1;
                clf()             
        endif
  
  % STATISTICS COMPUTATIONS


  num_peak=[num_peak length(peak_time)]; % peak count
  peak_time=diff(peak_time)*time_step;   % waiting time


  if (length(peak_time) < 2) % the statistics neglects unsignificant series
       stats=[stats [nan;nan;nan;nan;nan;nan;nan;nan;nan;nan;nan;nan;nan;nan;nan]]; %statistics
  else                                                                                   
       stats=[stats [statistics(peak_time); autocor(peak_time,5)]]; %statistics
  endif
  
endfor


% PRINTING STATISTICS
[FID, MSG] = fopen ([output "_output.txt"], "w");
fprintf(FID, "Prog._Number       ");
fprintf(FID, " %6d", 1:size(dati,2));
fprintf(FID, "\nSample ID           ");
fprintf(FID, " %6s", nuc{:});
fprintf(FID, "Waiting_time (min)  ");
fprintf(FID, " %6.1f", stats(1,:));
fprintf(FID, "\nWaiting_time(median)");
fprintf(FID, " %6.1f", stats(3,:));
fprintf(FID, "\nWaiting_time(max)   ");
fprintf(FID, " %6.1f", stats(5,:));
fprintf(FID, "\nWaiting_time(mean)  ");
fprintf(FID, " %6.1f", stats(6,:));
fprintf(FID, "\nWaiting_time(stddev)");
fprintf(FID, " %6.1f", stats(7,:));
fprintf(FID, "\nWaiting_time(skew)  ");
fprintf(FID, " %6.1f", stats(8,:));
fprintf(FID, "\nWaiting_time(kurt)  ");
fprintf(FID, " %6.1f", stats(9,:));
fprintf(FID, "\nWait._time_Autocor. ");
fprintf(FID, " %6.1f", stats(11,:));
fprintf(FID, "\nActive_(>2 Peaks)   ");
fprintf(FID, " %6d",num_peak>2)
fprintf(FID, "\nTotal_Peaks         ");
fprintf(FID, " %6d", num_peak);

num_peak(find(num_peak<=2))=[];

fprintf(FID, "\nAverage number of peaks in active samples %6.1f", mean(num_peak));
fprintf(FID, "\nStandard deviation of peaks in active samples %6.1f", std(num_peak));

na=length(num_peak);
fprintf(FID, "\n%d active and %d non active\n\n", na, size(stats,2)-na);

fprintf(FID, "\n________________________________________________");
fprintf(FID, "\nLegend\n")

fprintf(FID, "\nProg._Number         Progressive sample number");   
fprintf(FID, "\nSample ID            Original sample lables from the input data file");           
fprintf(FID, "\nWaiting_time (min)   Minimum of the waiting time distribution (WTD) between two peaks"); 
fprintf(FID, "\nWaiting_time(median) Median of the WTD between two peaks");
fprintf(FID, "\nWaiting_time(max)    Maximum of the WTD between two peaks");
fprintf(FID, "\nWaiting_time(mean)   Mean of the WTD between two peaks");
fprintf(FID, "\nWaiting_time(stddev) Standard deviation of the WTD between two peaks");
fprintf(FID, "\nWaiting_time(skew)   Skewness of the WTD between two peaks (measure of how much the two branches of the WTD distribution deviate from the perfect symmetry)");
fprintf(FID, "\nWaiting_time(kurt)   Kurtosis of the WTD between two peaks (measures the greater or lesser flattening of a distribution curve with respect to the normal curve)");
fprintf(FID, "\nWait._time_Autocor.  This is the correlation between two successive waiting times.");
fprintf(FID, "\nActive_(>2 Peaks)    Reports 1 if a cell is actived, 0 if not. (cells are considered active when at least three peaks are identified)");
fprintf(FID, "\nTotal_Peaks          Total number of peaks");

fclose(FID);

endfunction


%%%%%%%%%%%%%%%%%%%%%%%%%%%%%%%%%%%%%%%%%%%%%%%%%%%%%%%%%%%%%%%%%%%%%%%%%%%%%%%%%%%%%%%%%%%%%%%%%%
% CONTROL CARACTERIZATION                                                                        %
%                                                                                                %
% This procedure takes a control time series as input                                            %
% It performs peak detection obtaining a set of false peaks (background noise)                   %
% Then this set is used to exclude similar peaks in the main series                              %
%                                                                                                %
%                                                                                                %
% INPUT:                                                                                         %
%         finput: input file                                                                     %
%        window: length of the filter window                                                     %
%        degree: degree of the polynomium                                                        %
%        n_sigma: peak amplitude threshold for peak identification (n times standard deviation)  %
%        time_step: interval between fluorescent measurments                                     %
%                                                                                                %
% OUTPUT                                                                                         %
%        A structure ck including a serie of couples (waiting time, intensity)                   %
%                                                                                                %
%%%%%%%%%%%%%%%%%%%%%%%%%%%%%%%%%%%%%%%%%%%%%%%%%%%%%%%%%%%%%%%%%%%%%%%%%%%%%%%%%%%%%%%%%%%%%%%%%%
function ck=check(finput, window, degree, n_sigma, time_step)


dati = load("-ascii",finput); % caricamento dei dati
ck=[];
c=1;


for i=1:size(dati,2)


  d_1=d1=sgolayfilt(dati(:,i),degree,window,1,time_step); % 1st derivative calculation
  d2=sgolayfilt(dati(:,i),degree,window,2,time_step); % 2nd derivative calculation
  d3=sgolayfilt(dati(:,i),degree,window,3,time_step); % 3rd derivative calculation
  d=sgolayfilt(dati(:,i),degree,window);      % data filtering


  d1=abs(d1);  d1/=max(d1); d1=1.-d1;               % peak identification
  d2=-min(d2,0); d2/=max(d2);                       % peak identification
  d3=max(0,d3); d3/=max(d3);


  detr=detrend(d-min(d));
  data=d3.*d2.*d1.*detr; data(1:ceil(window/2))=0;


  data=max(data, mean(data)+n_sigma*std(data));          % peak identification


  peak_time = find(diff(diff(data)>0)<0); % finds all max peak
  peak_start=[];
  peak_end=[];


  superf=[];


  for k=1:length(peak_time)
        s=peak_time(k)-1;
          while (d_1(s)>0 && s>1)
                s--;
          endwhile
          peak_start=[peak_start s];


          s=peak_time(k)+1;
          while ( (d_1(s)<0 || d_1(s+1)<0) && s<size(d_1,1)-1)
                s++;
          endwhile
          peak_end=[peak_end s];


          superf=[superf; sum(detr(peak_start(k):peak_end(k))-min(detr(peak_start(k):peak_end(k))) )];
  endfor


  cki=[diff([0; peak_time])*time_step, superf*time_step/2];


  if (size(cki,1)>1)
            %cki(:,2)-= (cki(:,1)-mean(cki(:,1)))/std(cki(:,1))*corrcoef(cki)(1,2)*std(cki(:,2));
          ck{c}=cki(:,1);
          ck{c+1}=cki(:,2);
          c+=2;
  endif
   
endfor


endfunction


## Copyright (C) 2001 Paul Kienzle
##
## This program is free software; you can redistribute it and/or modify
## it under the terms of the GNU General Public License as published by
## the Free Software Foundation; either version 2 of the License, or
## (at your option) any later version.
##
## This program is distributed in the hope that it will be useful,
## but WITHOUT ANY WARRANTY; without even the implied warranty of
## MERCHANTABILITY or FITNESS FOR A PARTICULAR PURPOSE.  See the
## GNU General Public License for more details.
##
## You should have received a copy of the GNU General Public License
## along with this program; If not, see <http://www.gnu.org/licenses/>.


## F = sgolay (p, n [, m [, ts]])
##   Computes the filter coefficients for all Savitzsky-Golay smoothing
##   filters of order p for length n (odd). m can be used in order to
##   get directly the mth derivative. In this case, ts is a scaling factor. 
##
## The early rows of F smooth based on future values and later rows
## smooth based on past values, with the middle row using half future
## and half past.  In particular, you can use row i to estimate x(k)
## based on the i-1 preceding values and the n-i following values of x
## values as y(k) = F(i,:) * x(k-i+1:k+n-i).
##
## Normally, you would apply the first (n-1)/2 rows to the first k
## points of the vector, the last k rows to the last k points of the
## vector and middle row to the remainder, but for example if you were
## running on a realtime system where you wanted to smooth based on the
## all the data collected up to the current time, with a lag of five
## samples, you could apply just the filter on row n-5 to your window
## of length n each time you added a new sample.
##
## Reference: Numerical recipes in C. p 650
##
## See also: sgolayfilt


## 15 Dec 2004 modified by Pascal Dupuis <Pascal.Dupuis@esat.kuleuven.ac.be>
## Author: Paul Kienzle <pkienzle@users.sf.net>
## Based on smooth.m by E. Farhi <manuf@ldv.univ-montp2.fr>


function F = sgolay (p, n, m, ts)


  if (nargin < 2 || nargin > 4)
    usage ("F = sgolay (p, n [, m [, ts]])");
  elseif rem(n,2) != 1
    error ("sgolay needs an odd filter length n");
  elseif p >= n
    error ("sgolay needs filter length n larger than polynomial order p");
  else 
    if nargin < 3, m = 0; endif
    if nargin < 4, ts = 1; endif
    if length(m) > 1, error("weight vector unimplemented"); endif


    ## Construct a set of filters from complete causal to completely
    ## noncausal, one filter per row.  For the bulk of your data you
    ## will use the central filter, but towards the ends you will need
    ## a filter that doesn't go beyond the end points.
    F = zeros (n, n);
    k = floor (n/2);
    for row = 1:k+1
      ## Construct a matrix of weights Cij = xi ^ j.  The points xi are
      ## equally spaced on the unit grid, with past points using negative
      ## values and future points using positive values.
      C = ( [(1:n)-row]'*ones(1,p+1) ) .^ ( ones(n,1)*[0:p] );
      ## A = pseudo-inverse (C), so C*A = I; this is constructed from the SVD 
      A = pinv(C);
      ## Take the row of the matrix corresponding to the derivative
      ## you want to compute.
      F(row,:) = A(1+m,:);
    end
    ## The filters shifted to the right are symmetric with those to the left.
    F(k+2:n,:) = (-1)^m*F(k:-1:1,n:-1:1);


  endif
  F =  F * ( prod(1:m) / (ts^m) );
endfunction


## Copyright (C) 2001 Paul Kienzle
##
## This program is free software; you can redistribute it and/or modify
## it under the terms of the GNU General Public License as published by
## the Free Software Foundation; either version 2 of the License, or
## (at your option) any later version.
##
## This program is distributed in the hope that it will be useful,
## but WITHOUT ANY WARRANTY; without even the implied warranty of
## MERCHANTABILITY or FITNESS FOR A PARTICULAR PURPOSE.  See the
## GNU General Public License for more details.
##
## You should have received a copy of the GNU General Public License
## along with this program; If not, see <http://www.gnu.org/licenses/>.


## y = sgolayfilt (x, p, n [, m [, ts]])
##    Smooth the data in x with a Savitsky-Golay smoothing filter of 
##    polynomial order p and length n, n odd, n > p.  By default, p=3
##    and n=p+2 or n=p+3 if p is even.
##
## y = sgolayfilt (x, F)
##    Smooth the data in x with smoothing filter F computed by sgolay.
##
## These filters are particularly good at preserving lineshape while
## removing high frequency squiggles. Particularly, compare a 5 sample
## averager, an order 5 butterworth lowpass filter (cutoff 1/3) and
## sgolayfilt(x, 3, 5), the best cubic estimated from 5 points:
##
##    [b, a] = butter(5,1/3);
##    x=[zeros(1,15), 10*ones(1,10), zeros(1,15)];
##    plot(sgolayfilt(x),"r;sgolayfilt;",...
##         filtfilt(ones(1,5)/5,1,x),"g;5 sample average;",...
##         filtfilt(b,a,x),"c;order 5 butterworth;",...
##         x,"+b;original data;");
##
## See also: sgolay


## 15 Dec 2004 modified by Pascal Dupuis <Pascal.Dupuis@esat.kuleuven.ac.be>
## Author: Paul Kienzle <pkienzle@users.sf.net>


## TODO: Patch filter.cc so that it accepts matrix arguments


function y = sgolayfilt (x, p, n, m, ts)


  if nargin < 1 || nargin > 5 
    usage("y = sgolayfilt(x,p,n [, m [, ts]]) or y = sgolayfilt(x,F)"); 
  endif


  if (nargin < 2)
    p = 3;
  endif
  if nargin < 4, m = 0; endif
  if nargin < 5, ts = 1; endif
  if (nargin >= 3)
    F = sgolay(p, n, m, ts);
  elseif (prod(size(p)) == 1)
    n = p+3-rem(p,2);
    F = sgolay(p, n);
  else
    F = p;
    n = size(F,1);
    if (size(F,1) != size(F,2))
      error("sgolayfilt(x,F): F is not a Savitzsky-Golay filter set");
    endif
  endif


  transpose = (size(x,1) == 1);
  if (transpose) x = x.'; endif;
  len = size(x,1);
  if (len < n)
    error("sgolayfilt: insufficient data for filter");
  endif


  ## The first k rows of F are used to filter the first k points
  ## of the data set based on the first n points of the data set.
  ## The last k rows of F are used to filter the last k points
  ## of the data set based on the last n points of the dataset.
  ## The remaining data is filtered using the central row of F.
  ## As the filter coefficients are used in the reverse order of what
  ## seems the logical notation, reverse F(k+1, :) so that antisymmetric
  ## sequences are used with the right sign.


  k = floor(n/2);
  z = filter(F(k+1,n:-1:1), 1, x);
  y = [ F(1:k,:)*x(1:n,:) ; z(n:len,:) ; F(k+2:n,:)*x(len-n+1:len,:) ];


  if (transpose) y = y.'; endif


endfunction


%%%%%%%%%%%%%%%%%%%%%%%%%%%%%%%%%%%%%%%%%%%%%%%%%%%%%%%%%%
%                                                        %
% MAIN PROCEDURE                                         %
%                                                        %
% Interact to get input and call the analisis procudure  %
%                                                        %
%%%%%%%%%%%%%%%%%%%%%%%%%%%%%%%%%%%%%%%%%%%%%%%%%%%%%%%%%%
imshow("splash2.png"); pause(3); close;
percorso=pwd();
[status finput]= system(['zenity --title="Analysis: input data file" --file-selection --filename=',percorso]);
[status controllo]= system(['zenity --title="Analysis: input control data file" --file-selection --filename=',percorso]);
[status window]= system('zenity --title=Analysis --entry --text "Sliding window width" --entry-text=9 ');
[status degree]= system('zenity --title=Analysis --entry --text "Polynomial degree (k)" --entry-text=5 ');
[status n_sigma]= system('zenity --title=Analysis --entry --text "Signal-to-noise threshold (tau) (0,1,..)" --entry-text=1 ');
[status p_ctrl]= system('zenity --title=Analysis --entry --text "Significance of treatment vs. control (q) (.9 = 90%)" --entry-text=.9 ');
[status time_step]= system('zenity --title=Analysis --entry --text "Sampling time (in seconds)" --entry-text=5 ');
[status output]= system(['zenity --title="Analysis: output file" --file-selection --save --filename=',percorso]);
[status exc]= system('zenity --title=Analysis --entry --text "Samples to be excluded (e.g.:4 5 7 12)" --entry-text="" ');

finput    = strtrim(finput);
controllo = strtrim(controllo);
window    = str2num(window);
degree    = str2num(degree);
n_sigma   = str2num(n_sigma);
p_ctrl    = str2num(p_ctrl);
time_step = str2num(time_step);
output    = strtrim(output);
plt       = 6; % Number of plots per page
exc       = str2num(exc);

analysis (finput, controllo, window, degree, n_sigma, time_step, output, p_ctrl, plt, exc)

printf("premere un tasto per chiudere");
pause
