# Supplementary material for: Automated analysis of calcium spiking profiles with CaSA software: two case studies from root-microbe symbioses
Source: BMC Plant Biol. 2013 Dec 26;13:224. doi: 10.1186/1471-2229-13-224 (PMC3880239; doi:10.1186/1471-2229-13-224)
Supplement: Additional file 5 — CaSA software. This compressed (zip) file contains the CaSA software and associated files. All files should be downloaded to the same directory for the software to work. The software can be run from the terminal using the command line ./CaSA.m or by double-clicking on the CaSA.m icon from the file manager. In this case the file must be previously set as executable in the file properties. Input files should also be placed in the same directory as CaSA. [file 1471-2229-13-224-S5.zip › CaSA/treated.txt]

#22-A	22-B	22-C	23-A	23-B	23-C	23-D	23-E	24-A	24-B	24-C	24-D	24-E	29-A	29-B
0.87	0.97	0.94	1.67	1.69	1.93	1.06	1.16	1.51	1.08	1.18	1.9	1.16	0.86	0.86
0.86	0.98	0.93	1.68	1.76	1.93	1.07	1.16	1.54	1.06	1.17	1.91	1.14	0.86	0.84
0.85	0.96	0.93	1.66	1.75	1.91	1.07	1.15	1.53	1.08	1.2	1.89	1.14	0.86	0.85
0.85	0.95	0.91	1.67	1.74	1.95	1.07	1.15	1.54	1.09	1.17	1.89	1.13	0.85	0.84
0.86	0.95	0.92	1.67	1.74	1.92	1.07	1.15	1.53	1.07	1.18	1.87	1.12	0.94	0.83
0.87	0.95	0.92	1.65	1.7	1.91	1.07	1.14	1.52	1.09	1.18	1.86	1.13	0.94	0.82
0.88	0.97	0.94	1.65	1.7	1.89	1.03	1.13	1.51	1.06	1.15	1.85	1.11	0.89	0.82
0.89	0.98	0.94	1.62	1.68	1.87	1.05	1.12	1.49	1.05	1.27	1.82	1.1	0.89	0.83
0.89	0.97	0.94	1.63	1.67	1.86	1.05	1.13	1.48	1.04	1.27	1.82	1.11	0.88	0.84
0.89	0.97	0.94	1.62	1.67	1.86	1.06	1.13	1.5	1.05	1.28	1.85	1.1	0.87	0.81
0.88	0.96	0.93	1.64	1.66	1.86	1.05	1.15	1.48	1.03	1.28	1.85	1.1	0.87	0.8
0.88	0.95	0.92	1.62	1.66	1.87	1.05	1.13	1.49	1.03	1.26	1.84	1.12	0.87	0.81
0.87	0.94	0.93	1.67	1.64	1.84	1.04	1.14	1.5	1.06	1.28	1.78	1.11	0.85	0.82
0.88	0.95	0.92	1.69	1.64	1.85	1.2	1.13	1.59	1.08	1.23	1.8	1.11	0.87	0.84
0.89	0.97	0.95	1.69	1.62	1.83	1.18	1.12	1.58	1.09	1.21	1.8	1.09	0.86	0.85
0.88	0.97	0.94	1.67	1.63	1.84	1.2	1.12	1.58	1.07	1.21	1.79	1.11	0.89	0.84
0.92	0.98	0.94	1.7	1.64	1.84	1.18	1.12	1.57	1.06	1.19	1.95	1.15	0.88	0.82
0.9	0.96	0.94	1.7	1.62	1.85	1.17	1.13	1.56	1.05	1.22	1.96	1.2	0.89	0.82
0.88	0.94	0.93	1.68	1.63	1.83	1.14	1.14	1.55	1.03	1.21	1.93	1.22	0.89	0.86
0.88	0.94	0.92	1.63	1.65	1.83	1.1	1.12	1.54	1.02	1.24	1.92	1.19	0.88	0.84
0.88	1	0.91	1.6	1.63	1.81	1.06	1.13	1.54	1.01	1.23	1.91	1.17	0.86	0.84
0.88	1.02	0.93	1.6	1.61	1.81	1.03	1.11	1.49	1.04	1.21	1.87	1.16	0.88	0.82
0.89	1.03	0.94	1.56	1.62	1.84	1.02	1.1	1.5	1.03	1.2	1.81	1.12	0.87	0.8
0.9	1.04	0.93	1.55	1.58	1.79	1.01	1.09	1.46	1.01	1.2	1.75	1.11	0.85	0.79
0.9	1.05	0.94	1.54	1.6	1.81	1.02	1.11	1.43	1.01	1.17	1.75	1.12	0.86	0.8
0.89	1.04	0.94	1.55	1.61	1.83	1.01	1.09	1.42	0.97	1.19	1.75	1.12	0.86	0.8
0.9	1.03	0.94	1.55	1.61	1.82	1	1.11	1.44	0.94	1.19	1.74	1.12	0.88	0.85
0.91	1.03	0.93	1.56	1.6	1.84	1	1.11	1.45	0.94	1.17	1.74	1.12	0.87	0.85
0.9	1.02	0.93	1.56	1.61	1.81	1.02	1.22	1.53	0.93	1.2	1.74	1.13	0.89	0.83
0.88	1.02	0.93	1.55	1.61	1.79	1.01	1.24	1.53	0.93	1.21	1.76	1.13	0.88	0.83
0.9	1.03	0.94	1.55	1.6	1.8	1	1.23	1.5	0.94	1.2	1.75	1.1	0.89	0.8
0.91	1	0.93	1.51	1.6	1.78	0.99	1.18	1.49	0.94	1.19	1.72	1.1	0.88	0.8
0.91	1.03	0.94	1.52	1.57	1.8	1.01	1.13	1.43	0.91	1.18	1.72	1.09	0.88	0.81
0.98	0.94	0.94	1.52	1.59	1.81	0.98	1.11	1.45	0.92	1.17	1.69	1.1	0.87	0.8
1	0.96	0.99	1.51	1.6	1.79	0.99	1.1	1.45	0.91	1.18	1.68	1.1	0.87	0.84
0.98	0.95	1.01	1.51	1.6	1.79	0.96	1.08	1.4	0.9	1.17	1.69	1.12	0.88	0.83
0.91	1.02	1.02	1.54	1.59	1.78	0.98	1.09	1.38	0.91	1.15	1.68	1.12	0.94	0.81
0.84	1.04	1.02	1.5	1.58	1.78	0.99	1.09	1.4	0.91	1.17	1.68	1.12	0.94	0.8
0.85	1.03	1	1.51	1.6	1.76	0.97	1.05	1.38	0.93	1.18	1.67	1.1	0.94	0.8
0.83	1.01	0.99	1.51	1.57	1.75	0.96	1.07	1.36	0.9	1.17	1.68	1.09	0.91	0.82
0.84	1.01	0.99	1.51	1.59	1.76	0.98	1.08	1.36	0.92	1.17	1.68	1.09	0.91	0.81
0.84	1	0.98	1.51	1.59	1.76	0.96	1.08	1.35	0.91	1.17	1.68	1.09	0.89	0.8
0.85	1.02	0.98	1.5	1.59	1.77	0.98	1.06	1.34	0.91	1.15	1.69	1.07	0.9	0.81
0.85	1.01	0.97	1.49	1.6	1.77	0.96	1.08	1.36	0.89	1.16	1.69	1.09	0.89	0.8
0.85	1.01	0.95	1.51	1.61	1.74	0.98	1.06	1.35	0.89	1.16	1.7	1.08	0.89	0.8
0.84	1.02	0.96	1.52	1.62	1.77	0.97	1.08	1.37	0.9	1.17	1.83	1.09	0.89	0.8
0.86	1.01	0.96	1.5	1.59	1.78	0.96	1.1	1.37	0.91	1.15	1.84	1.07	0.89	0.8
0.85	1.03	0.95	1.51	1.66	1.78	0.97	1.08	1.36	0.91	1.15	1.82	1.08	0.87	0.79
0.86	1.05	0.95	1.49	1.66	1.74	0.98	1.12	1.38	0.91	1.17	1.81	1.08	0.88	0.79
0.85	1.05	0.95	1.49	1.64	1.79	0.97	1.09	1.34	0.9	1.15	1.76	1.07	0.87	0.84
0.87	1.04	0.96	1.49	1.63	1.74	0.97	1.11	1.34	0.89	1.13	1.73	1.05	0.88	0.86
0.85	1.02	0.95	1.47	1.63	1.71	0.96	1.07	1.35	0.88	1.13	1.69	1.05	0.87	0.84
0.85	1.01	0.95	1.46	1.58	1.79	0.95	1.07	1.37	0.89	1.12	1.67	1.03	0.88	0.82
0.85	1	0.93	1.46	1.59	1.86	0.95	1.05	1.33	0.88	1.13	1.62	1.06	0.88	0.81
0.85	0.98	0.92	1.54	1.59	1.82	0.93	1.06	1.35	0.88	1.13	1.63	1.04	0.89	0.82
0.83	0.98	0.91	1.53	1.55	1.81	0.94	1.03	1.32	0.88	1.12	1.63	1.02	0.88	0.81
0.83	0.96	0.92	1.53	1.55	1.77	0.94	1.06	1.36	0.88	1.11	1.63	1.04	0.87	0.79
0.83	0.97	0.92	1.53	1.55	1.79	0.95	1.05	1.34	0.89	1.09	1.61	1.02	0.86	0.8
0.83	0.97	0.93	1.52	1.55	1.74	0.94	1.03	1.36	0.88	1.06	1.64	1.03	0.98	0.8
0.82	0.97	0.92	1.51	1.54	1.74	0.92	1.05	1.34	0.87	1.05	1.63	1.04	0.94	0.79
0.83	0.97	0.93	1.51	1.55	1.74	0.94	1.04	1.36	0.89	1.04	1.6	1.03	0.92	0.79
0.85	0.98	0.93	1.49	1.54	1.69	1.06	1.05	1.43	0.87	1.06	1.64	1.04	0.88	0.78
0.85	0.99	0.94	1.5	1.54	1.7	1.12	1.05	1.48	0.89	1.03	1.63	1.06	0.87	0.78
0.85	0.99	0.94	1.46	1.53	1.68	1.1	1.09	1.48	0.88	1.02	1.61	1.04	0.86	0.78
0.89	0.99	0.94	1.47	1.53	1.68	1.08	1.07	1.43	0.87	1.04	1.61	1.05	0.87	0.78
0.91	0.97	0.94	1.44	1.55	1.68	1.03	1.05	1.44	0.88	1.03	1.62	1.05	0.87	0.78
0.9	0.97	0.94	1.44	1.55	1.72	1.01	1.06	1.4	0.88	1.03	1.61	1.05	0.87	0.78
0.88	0.97	0.94	1.45	1.53	1.67	0.97	1.06	1.39	1.02	1.03	1.61	1.05	0.86	0.78
0.88	0.95	0.92	1.44	1.52	1.69	0.95	1.04	1.37	1	1.02	1.59	1.03	0.88	0.79
0.89	0.96	0.93	1.42	1.54	1.67	0.92	1.03	1.34	0.98	1.01	1.56	1.04	0.87	0.8
0.88	0.95	0.93	1.43	1.5	1.65	0.91	1.04	1.37	0.97	1.03	1.54	1.02	0.85	0.81
0.88	0.97	0.93	1.41	1.5	1.64	0.93	1.01	1.34	0.94	1.03	1.57	1.02	0.87	0.81
0.88	0.96	0.99	1.41	1.49	1.68	0.9	1.03	1.33	0.93	1.01	1.57	1.03	0.88	0.81
0.87	0.97	1.03	1.4	1.48	1.63	0.91	1	1.33	0.9	1.02	1.56	1.02	0.84	0.8
0.87	0.97	1.03	1.4	1.47	1.66	0.92	1.03	1.31	0.88	1.01	1.56	1.01	0.84	0.79
0.89	0.97	1.03	1.4	1.49	1.66	0.92	1.03	1.29	0.87	1	1.58	1.01	0.84	0.8
0.9	0.98	1.03	1.4	1.47	1.65	0.91	1.03	1.3	0.87	1.01	1.56	1.03	0.85	0.8
0.9	0.98	1.03	1.42	1.46	1.65	0.93	1.02	1.31	0.84	1	1.56	1.04	0.83	0.79
0.89	0.98	1.01	1.42	1.48	1.64	0.93	1.04	1.28	0.87	1.01	1.72	1.03	0.95	0.79
0.89	0.98	1.02	1.41	1.45	1.64	0.9	1.03	1.27	0.87	0.99	1.69	1.02	0.96	0.81
0.87	0.96	1	1.4	1.45	1.66	0.9	1.04	1.27	0.88	1.01	1.69	1.04	0.95	0.8
0.87	0.97	1	1.41	1.44	1.65	0.91	1.03	1.27	0.86	1.01	1.64	1.02	0.94	0.79
0.88	0.96	1	1.39	1.43	1.66	0.91	1.03	1.25	0.85	1.01	1.59	1.01	0.91	0.79
0.86	0.95	0.99	1.4	1.43	1.65	0.93	1.02	1.26	0.86	1	1.57	1.02	0.87	0.79
0.85	0.96	1	1.37	1.43	1.63	0.92	1	1.25	0.84	1	1.55	1.03	0.86	0.79
0.86	0.95	0.99	1.35	1.41	1.63	0.9	1.02	1.25	0.84	0.99	1.52	1.02	0.83	0.8
0.87	0.95	1	1.36	1.4	1.62	0.91	1.01	1.24	0.85	0.99	1.52	1.02	0.84	0.8
0.86	0.97	0.98	1.39	1.4	1.61	0.89	1.01	1.25	0.86	0.98	1.52	1.01	0.85	0.82
0.87	0.96	0.97	1.38	1.4	1.62	0.89	1.01	1.24	0.84	0.98	1.52	1.02	0.84	0.79
0.89	0.96	0.97	1.35	1.39	1.62	0.9	1.11	1.23	0.85	0.99	1.53	1.01	0.83	0.79
0.87	0.97	1	1.34	1.38	1.58	0.89	1.12	1.22	0.84	0.98	1.53	1.01	0.81	0.78
0.89	0.96	1.02	1.35	1.38	1.6	0.89	1.11	1.22	0.84	0.98	1.51	1	0.8	0.78
0.88	0.96	1.02	1.36	1.39	1.64	0.88	1.07	1.2	0.85	0.99	1.52	1	0.82	0.78
0.89	0.98	0.99	1.36	1.38	1.63	0.89	1.03	1.17	0.85	0.98	1.52	1	0.8	0.83
0.9	0.98	0.99	1.36	1.38	1.6	0.89	1.04	1.19	0.85	1.01	1.51	1.02	0.81	0.85
0.91	1	0.99	1.37	1.37	1.59	0.9	1.01	1.2	0.86	1	1.52	1.02	0.81	0.85
0.91	0.98	0.98	1.39	1.37	1.6	0.9	1.02	1.18	0.84	0.99	1.5	1.02	0.82	0.84
0.9	0.99	0.98	1.34	1.38	1.58	0.9	1.01	1.21	0.84	0.98	1.5	1.01	0.82	0.84
0.89	0.99	0.98	1.36	1.35	1.6	0.89	1.01	1.2	0.84	0.97	1.49	1.01	0.84	0.85
0.89	0.98	0.96	1.35	1.34	1.58	0.89	1.01	1.18	0.85	0.97	1.49	1.09	0.82	0.83
0.88	0.99	0.96	1.35	1.35	1.58	0.9	1.01	1.19	0.83	0.98	1.48	1.09	0.83	0.84
0.86	0.97	0.95	1.37	1.35	1.6	0.88	1	1.17	0.83	0.97	1.49	1.08	0.81	0.84
0.86	0.97	0.94	1.35	1.34	1.57	0.88	0.99	1.19	0.82	0.98	1.47	1.07	0.83	0.83
0.85	0.97	0.95	1.35	1.34	1.55	0.88	0.97	1.19	0.82	0.98	1.48	1.06	0.96	0.82
0.86	0.96	0.95	1.33	1.36	1.56	0.87	0.98	1.18	0.82	0.98	1.46	1.04	0.95	0.81
0.86	0.96	0.94	1.35	1.36	1.57	0.87	0.98	1.19	0.84	0.97	1.46	1.06	0.93	0.81
0.85	0.96	0.94	1.34	1.32	1.53	0.89	0.97	1.2	0.82	0.98	1.48	1.03	0.91	0.83
0.85	0.95	0.93	1.32	1.32	1.52	0.88	0.98	1.2	0.82	0.98	1.47	1.03	0.88	0.83
0.87	1	0.93	1.32	1.33	1.52	0.87	0.96	1.24	0.81	0.98	1.45	1.01	0.86	0.84
0.86	1.01	0.94	1.33	1.33	1.49	0.88	0.97	1.26	0.83	0.97	1.46	1.02	0.84	0.82
0.87	1.02	0.94	1.32	1.34	1.52	0.88	0.98	1.24	0.82	0.98	1.46	1.01	0.85	0.8
0.89	1.03	0.95	1.34	1.33	1.53	0.88	1	1.24	0.82	0.97	1.48	1	0.82	0.8
0.89	1.03	0.95	1.4	1.34	1.54	0.88	0.99	1.25	0.82	1.06	1.49	1.01	0.83	0.8
0.88	1.02	0.94	1.4	1.33	1.54	0.88	0.99	1.24	0.84	1.06	1.47	1.02	0.83	0.78
0.88	1	0.93	1.39	1.34	1.55	0.88	0.97	1.22	0.83	1.06	1.46	1.03	0.84	0.78
0.86	0.98	0.92	1.35	1.32	1.54	0.87	0.98	1.23	0.83	1.04	1.46	1.01	0.83	0.78
0.88	0.97	0.92	1.32	1.29	1.48	0.88	0.98	1.21	0.81	1.05	1.46	0.99	0.85	0.78
0.87	0.97	0.91	1.29	1.3	1.5	0.88	0.97	1.21	0.83	1.03	1.44	0.99	0.85	0.79
0.88	0.98	0.92	1.31	1.3	1.52	0.87	0.98	1.19	0.82	1.04	1.46	0.99	0.83	0.79
0.88	0.98	0.91	1.31	1.3	1.5	0.88	0.99	1.17	0.82	1.02	1.45	1.01	0.84	0.79
0.91	0.99	0.92	1.31	1.32	1.52	0.9	0.97	1.19	0.82	1.02	1.44	1.01	0.83	0.79
0.91	0.98	0.92	1.31	1.3	1.51	0.87	0.97	1.18	0.84	1.03	1.45	1	0.84	0.8
0.9	0.97	0.92	1.3	1.3	1.51	0.87	0.97	1.18	0.83	1.02	1.41	0.98	0.82	0.81
0.89	0.97	0.91	1.29	1.27	1.48	0.85	0.95	1.16	0.82	1.02	1.4	1	0.84	0.8
0.9	0.97	0.9	1.28	1.29	1.48	0.85	0.96	1.15	0.82	1.01	1.41	0.98	0.83	0.78
0.88	0.96	0.89	1.3	1.29	1.49	0.87	0.97	1.15	0.81	1.01	1.42	1	0.84	0.79
0.89	0.96	0.89	1.3	1.29	1.49	0.87	0.99	1.15	0.83	1.02	1.44	1.01	0.83	0.78
0.89	0.95	0.88	1.31	1.29	1.5	0.88	0.99	1.17	0.82	1.02	1.43	1.01	0.82	0.78
0.91	0.97	0.9	1.28	1.28	1.5	0.88	0.99	1.16	0.82	1.02	1.43	0.98	0.83	0.79
0.93	0.98	0.94	1.3	1.29	1.48	0.88	0.98	1.15	0.82	1.02	1.4	0.99	0.82	0.83
0.92	0.97	0.92	1.28	1.28	1.51	0.87	0.97	1.16	0.8	1.01	1.39	0.99	0.84	0.85
0.91	0.96	0.91	1.27	1.27	1.62	1.01	0.98	1.14	0.8	0.98	1.39	0.98	0.84	0.83
0.88	0.93	0.9	1.27	1.27	1.57	0.99	0.97	1.15	0.81	0.96	1.36	0.97	0.83	0.81
0.91	0.93	0.91	1.26	1.27	1.53	0.98	0.97	1.13	0.8	0.95	1.39	0.97	0.85	0.81
0.9	0.92	0.95	1.27	1.3	1.51	0.93	0.97	1.15	0.79	0.95	1.39	1	0.82	0.8
0.99	0.94	0.98	1.25	1.27	1.5	0.91	1	1.13	0.8	1.01	1.39	0.98	0.83	0.78
1	0.92	0.98	1.25	1.27	1.49	0.86	1.05	1.13	0.81	1.01	1.36	0.96	0.82	0.79
0.98	0.92	0.97	1.24	1.3	1.49	0.84	1.05	1.14	0.79	1.01	1.38	0.96	0.82	0.79
0.99	0.93	0.97	1.26	1.27	1.49	0.85	1.01	1.13	0.8	0.98	1.4	0.96	0.82	0.79
1	0.93	0.97	1.25	1.29	1.45	0.85	1	1.14	0.79	0.96	1.39	0.97	0.83	0.77
1.01	0.92	0.96	1.26	1.28	1.47	0.86	1	1.14	0.8	0.94	1.39	0.98	0.84	0.79
1	0.94	0.95	1.25	1.28	1.45	0.86	1.01	1.12	0.8	0.94	1.38	0.98	0.81	0.79
0.98	0.94	0.96	1.25	1.29	1.45	0.85	0.99	1.1	0.79	0.93	1.4	0.97	0.82	0.8
0.97	0.93	0.95	1.25	1.29	1.48	0.85	0.98	1.11	0.8	0.92	1.37	0.95	0.82	0.78
0.97	0.93	0.94	1.24	1.29	1.49	0.86	0.95	1.14	0.8	0.94	1.41	0.97	0.84	0.79
0.96	0.92	0.96	1.25	1.28	1.45	0.84	0.97	1.12	0.8	0.93	1.39	0.96	0.83	0.79
0.96	0.93	0.95	1.25	1.29	1.45	0.84	0.97	1.11	0.8	0.94	1.37	0.97	0.97	0.79
0.97	0.91	0.93	1.24	1.29	1.48	0.85	0.95	1.14	0.79	0.92	1.4	0.96	0.95	0.79
0.98	0.9	0.93	1.25	1.27	1.47	0.85	0.96	1.13	0.8	0.92	1.38	0.96	0.94	0.8
0.99	0.9	0.95	1.26	1.28	1.49	0.85	0.96	1.13	0.81	0.94	1.49	0.98	0.9	0.8
0.99	0.91	0.96	1.26	1.29	1.45	0.86	0.96	1.13	0.8	0.93	1.46	0.97	0.87	0.79
0.98	0.91	0.95	1.26	1.28	1.46	0.85	0.95	1.11	0.8	0.93	1.44	0.97	0.86	0.79
0.98	0.91	0.94	1.24	1.28	1.47	0.84	0.97	1.12	0.81	0.94	1.44	0.97	0.87	0.79
1.01	0.91	0.96	1.25	1.26	1.49	0.86	0.98	1.14	0.78	0.93	1.42	0.96	0.85	0.78
1.01	0.92	0.95	1.23	1.27	1.44	0.85	0.93	1.12	0.78	0.93	1.39	0.97	0.84	0.79
1	0.91	0.94	1.23	1.28	1.43	0.85	0.95	1.12	0.8	0.9	1.43	0.96	0.81	0.78
1.02	0.93	0.94	1.24	1.27	1.43	0.85	0.95	1.12	0.79	0.91	1.44	0.96	0.82	0.77
1.02	0.92	0.94	1.25	1.27	1.41	0.99	0.95	1.11	0.8	0.91	1.38	0.96	0.81	0.78
1	0.89	0.9	1.24	1.33	1.42	0.98	0.95	1.11	0.79	0.91	1.36	0.96	0.81	0.78
1.01	0.9	0.9	1.23	1.36	1.46	0.94	0.95	1.12	0.89	0.91	1.35	0.96	0.82	0.78
1	0.89	0.94	1.23	1.34	1.45	0.91	0.94	1.1	0.91	0.91	1.35	0.97	0.82	0.79
1	0.88	0.95	1.25	1.34	1.43	0.87	0.93	1.11	0.88	0.91	1.33	0.96	0.82	0.85
0.99	0.87	0.93	1.24	1.34	1.45	0.86	0.93	1.12	0.86	0.91	1.34	0.97	0.82	0.83
0.99	0.88	0.91	1.24	1.32	1.43	0.86	0.95	1.13	0.85	0.92	1.36	0.97	0.79	0.83
0.99	0.88	0.91	1.23	1.29	1.45	0.83	0.97	1.14	0.82	0.91	1.34	0.97	0.81	0.81
1.01	0.89	0.92	1.24	1.29	1.43	0.85	0.95	1.11	0.81	0.92	1.35	0.98	0.81	0.78
1.01	0.89	0.94	1.23	1.29	1.4	0.84	0.94	1.11	0.8	0.92	1.35	0.98	0.78	0.77
1.01	0.94	0.93	1.22	1.26	1.44	0.85	0.94	1.11	0.81	0.93	1.33	1	0.81	0.79
1.02	0.96	0.94	1.21	1.26	1.38	0.84	0.94	1.11	0.79	0.93	1.32	1	0.82	0.78
1.02	0.96	0.93	1.22	1.25	1.4	0.84	0.93	1.13	0.8	0.95	1.34	1.03	0.81	0.79
1	0.94	0.92	1.22	1.25	1.38	0.82	0.93	1.13	0.82	0.94	1.32	1.02	0.8	0.79
1.04	0.95	0.91	1.2	1.25	1.38	0.83	0.94	1.14	0.79	0.94	1.3	1.03	0.81	0.79
1.02	0.93	0.93	1.21	1.23	1.37	0.82	0.94	1.13	0.8	0.94	1.32	1	0.81	0.79
0.99	0.91	0.94	1.19	1.25	1.38	0.83	0.93	1.14	0.82	0.94	1.3	1.02	0.79	0.77
0.97	0.91	0.92	1.19	1.23	1.38	0.84	0.93	1.12	0.79	0.93	1.32	1	0.78	0.77
0.96	0.91	0.9	1.22	1.23	1.37	0.85	0.93	1.14	0.81	0.94	1.32	1	0.81	0.76
0.96	0.92	0.9	1.2	1.25	1.38	0.84	0.95	1.14	0.8	0.97	1.32	1.01	0.8	0.78
0.94	0.92	0.89	1.21	1.25	1.39	0.84	0.94	1.14	0.81	0.96	1.3	1	0.82	0.79
0.93	0.91	0.9	1.23	1.25	1.39	0.83	0.93	1.13	0.79	0.96	1.32	1.01	0.8	0.79
0.95	0.91	0.91	1.21	1.25	1.42	0.84	0.95	1.15	0.8	0.95	1.33	1.02	0.8	0.85
0.94	0.94	0.92	1.21	1.26	1.42	0.84	0.96	1.14	0.8	0.97	1.32	1.02	0.79	0.83
0.95	0.93	0.91	1.22	1.27	1.39	0.83	0.95	1.14	0.8	0.97	1.35	1.01	0.78	0.81
0.95	0.93	0.89	1.22	1.26	1.39	0.84	0.93	1.13	0.79	1	1.4	1.01	0.79	0.8
0.96	0.94	0.9	1.28	1.27	1.38	0.84	0.95	1.14	0.79	0.99	1.4	1.01	0.79	0.8
0.95	0.92	0.89	1.25	1.26	1.36	0.84	0.93	1.13	0.81	0.98	1.42	1	0.77	0.78
0.96	0.93	0.9	1.27	1.26	1.36	0.85	0.93	1.13	0.79	0.98	1.38	1	0.8	0.77
0.97	0.94	0.89	1.23	1.26	1.37	0.97	0.92	1.18	0.79	0.96	1.33	0.99	0.78	0.77
0.96	0.93	0.88	1.22	1.27	1.37	0.95	0.92	1.18	0.8	0.95	1.31	0.97	0.78	0.76
0.95	0.94	0.9	1.22	1.25	1.37	0.93	0.91	1.17	0.78	0.94	1.3	0.98	0.8	0.77
0.96	0.91	0.94	1.21	1.26	1.38	0.9	0.93	1.15	0.8	0.95	1.28	0.98	0.78	0.77
1.06	0.92	0.92	1.18	1.24	1.36	0.86	0.93	1.12	0.8	0.94	1.28	0.98	0.93	0.78
1.08	0.92	0.91	1.2	1.22	1.33	0.84	0.93	1.12	0.8	0.96	1.29	0.98	0.91	0.77
1.05	0.91	0.89	1.19	1.24	1.34	0.83	0.93	1.11	0.78	0.94	1.31	1	0.91	0.77
1.06	0.9	0.89	1.21	1.26	1.35	0.83	0.93	1.09	0.8	0.96	1.3	0.97	0.87	0.77
1.03	0.91	0.89	1.18	1.27	1.33	0.82	0.92	1.08	0.8	0.98	1.3	1.01	0.85	0.78
1.03	0.9	0.88	1.19	1.27	1.35	0.82	0.92	1.09	0.8	0.95	1.3	1.02	0.83	0.79
1.02	0.89	0.88	1.19	1.27	1.33	0.82	0.9	1.08	0.81	0.96	1.29	1	0.82	0.82
1.02	0.9	0.88	1.21	1.29	1.36	0.82	0.93	1.07	0.81	0.98	1.3	1	0.8	0.85
1.05	0.89	0.91	1.2	1.28	1.36	0.82	0.93	1.07	0.82	0.96	1.3	0.99	0.82	0.82
1.04	0.9	0.91	1.19	1.28	1.35	0.82	0.92	1.08	0.82	0.97	1.29	1.02	0.82	0.79
1.05	0.9	0.89	1.18	1.27	1.32	0.81	0.92	1.08	0.82	0.99	1.3	1	0.82	0.79
1.03	0.9	0.89	1.2	1.28	1.35	0.82	0.95	1.08	0.81	0.99	1.3	0.99	0.81	0.78
1.04	0.91	0.88	1.2	1.29	1.34	0.82	0.94	1.08	0.81	0.99	1.31	0.99	0.82	0.77
1.06	0.91	0.87	1.2	1.29	1.31	0.83	0.92	1.07	0.83	0.97	1.3	0.97	0.81	0.76
1.05	0.89	0.86	1.17	1.28	1.35	0.83	0.91	1.05	0.82	0.97	1.28	0.97	0.8	0.75
1.03	0.88	0.85	1.17	1.27	1.33	0.82	0.92	1.06	0.81	0.97	1.3	0.96	0.82	0.76
1.03	0.89	0.85	1.18	1.27	1.33	0.8	0.91	1.07	0.81	0.97	1.29	0.93	0.8	0.75
1.03	0.89	0.85	1.16	1.29	1.33	0.82	0.92	1.06	0.81	0.96	1.29	0.94	0.8	0.77
1.03	0.88	0.83	1.16	1.29	1.33	0.8	0.88	1.07	0.79	0.95	1.25	0.94	0.92	0.76
1.03	0.88	0.83	1.16	1.29	1.33	0.8	0.9	1.06	0.81	0.95	1.27	0.93	0.95	0.77
1	0.88	0.84	1.15	1.29	1.32	0.8	0.91	1.06	0.82	0.97	1.29	0.92	0.93	0.76
1	0.92	0.84	1.17	1.3	1.31	0.82	0.91	1.08	0.8	0.95	1.27	0.94	0.91	0.76
1.03	0.95	0.85	1.17	1.3	1.34	0.83	0.88	1.05	0.81	0.94	1.28	0.93	0.86	0.75
1.03	0.94	0.85	1.17	1.31	1.34	0.8	0.91	1.07	0.82	0.94	1.3	0.94	0.86	0.75
1.04	0.92	0.84	1.16	1.31	1.32	0.83	0.89	1.06	0.8	0.93	1.29	0.93	0.83	0.75
1.03	0.92	0.82	1.16	1.31	1.34	0.81	0.91	1.07	0.81	0.91	1.26	0.94	0.8	0.74
1.03	0.9	0.83	1.16	1.31	1.33	0.8	0.91	1.08	0.81	0.93	1.25	0.94	0.79	0.75
1.02	0.91	0.86	1.16	1.31	1.32	0.82	0.9	1.05	0.81	0.91	1.28	0.92	0.78	0.74
1	0.9	0.85	1.17	1.29	1.34	0.86	0.91	1.06	0.81	0.9	1.28	0.93	0.81	0.75
0.99	0.9	0.87	1.22	1.3	1.32	0.94	0.9	1.05	0.82	0.91	1.28	0.94	0.79	0.75
0.99	0.93	0.86	1.22	1.32	1.32	0.93	0.9	1.06	0.8	0.91	1.26	0.95	0.81	0.75
0.98	0.92	0.86	1.22	1.31	1.34	0.89	0.9	1.06	0.83	0.89	1.29	0.92	0.78	0.74
0.99	0.93	0.87	1.21	1.32	1.38	0.88	0.91	1.07	0.83	0.91	1.28	0.93	0.79	0.75
0.97	0.92	0.85	1.16	1.3	1.34	0.86	0.9	1.05	0.81	0.91	1.28	0.92	0.93	0.76
0.98	0.91	0.86	1.16	1.31	1.33	0.81	0.91	1.06	0.82	0.89	1.27	0.92	0.91	0.77
1.05	0.9	0.84	1.16	1.32	1.32	0.82	0.91	1.08	0.81	0.91	1.27	0.93	0.84	0.78
1.06	0.88	0.84	1.14	1.37	1.33	0.81	0.9	1.05	0.82	0.88	1.27	0.91	0.84	0.76
1.04	0.93	0.85	1.14	1.36	1.3	0.81	0.9	1.05	0.8	0.9	1.27	0.92	0.92	0.83
1.05	0.94	0.84	1.15	1.35	1.28	0.81	0.87	1.04	0.82	0.9	1.27	0.94	0.9	0.8
1.04	0.93	0.84	1.15	1.34	1.3	0.8	0.91	1.05	0.82	0.95	1.29	0.92	0.86	0.81
1	0.92	0.84	1.16	1.33	1.32	0.82	0.9	1.04	0.82	0.95	1.29	0.94	0.82	0.79
0.99	0.9	0.86	1.16	1.31	1.31	0.81	0.9	1.04	0.81	0.94	1.39	0.93	0.79	0.79
0.99	0.87	0.86	1.15	1.31	1.34	0.8	0.91	1.04	0.82	0.95	1.36	0.93	0.79	0.8
0.99	0.88	0.86	1.16	1.31	1.33	0.82	0.89	1.03	0.82	0.91	1.36	0.93	0.79	0.76
1.02	0.89	0.86	1.15	1.31	1.31	0.79	0.89	1.03	0.81	0.9	1.32	0.93	0.8	0.77
1.06	0.86	0.85	1.14	1.29	1.28	0.79	0.89	1.02	0.82	0.9	1.26	0.92	0.79	0.74
1.05	0.87	0.85	1.14	1.31	1.28	0.79	0.91	1.01	0.82	0.88	1.28	0.91	0.79	0.73
1.04	0.88	0.86	1.13	1.3	1.27	0.79	0.87	1	0.88	0.88	1.27	0.91	0.8	0.75
1.01	0.86	0.85	1.15	1.31	1.3	0.81	0.87	1.01	0.9	0.87	1.27	0.92	0.79	0.74
1.02	0.86	0.86	1.16	1.31	1.31	0.81	0.89	1.01	0.88	0.86	1.27	0.93	0.83	0.77
1.01	0.87	0.87	1.18	1.31	1.29	0.8	0.91	1.03	0.86	0.86	1.27	0.92	0.8	0.76
1	0.86	0.85	1.18	1.31	1.3	0.8	0.88	1.02	0.82	0.85	1.28	0.94	0.81	0.76
1.02	0.87	0.87	1.19	1.29	1.38	0.8	0.9	1.03	0.82	0.84	1.25	0.92	0.81	0.74
1.06	0.86	0.86	1.18	1.3	1.34	0.77	0.87	1.01	0.82	0.81	1.22	0.91	0.81	0.77
1.05	0.88	0.87	1.16	1.29	1.35	0.8	0.87	1.01	0.81	0.81	1.25	0.91	0.8	0.82
1.02	0.88	0.87	1.16	1.28	1.3	0.79	0.88	1	0.82	0.81	1.25	0.93	0.79	0.81
1	0.86	0.87	1.14	1.31	1.31	0.79	0.87	1	0.82	0.82	1.26	0.92	0.8	0.78
0.98	0.88	0.86	1.15	1.31	1.29	0.78	0.87	1	0.81	0.81	1.24	0.92	0.78	0.75
0.97	0.86	0.9	1.16	1.31	1.29	0.79	0.88	0.99	0.83	0.82	1.25	0.91	0.78	0.75
0.96	0.86	0.9	1.15	1.33	1.27	0.79	0.87	1	0.83	0.81	1.29	0.93	0.78	0.74
0.96	0.86	0.88	1.16	1.32	1.29	0.81	0.88	1	0.84	0.81	1.32	0.94	0.79	0.74
0.95	0.85	0.88	1.15	1.32	1.27	0.8	0.89	1	0.84	0.81	1.35	0.92	0.79	0.73
0.96	0.85	0.87	1.15	1.34	1.27	0.78	0.89	0.99	0.83	0.82	1.34	0.92	0.79	0.73
0.95	0.85	0.86	1.15	1.33	1.29	0.79	0.88	0.98	0.84	0.82	1.31	0.92	0.91	0.74
0.95	0.85	0.86	1.15	1.33	1.25	0.79	0.88	0.99	0.84	0.82	1.3	0.92	0.89	0.74
0.95	0.84	0.85	1.17	1.35	1.28	0.79	0.87	0.99	0.84	0.83	1.28	0.92	0.85	0.74
0.95	0.85	0.86	1.18	1.3	1.19	0.78	0.87	1.02	0.84	0.84	1.26	0.93	0.82	0.74
0.95	0.85	0.87	1.15	1.31	1.17	0.78	0.85	1.01	0.86	0.83	1.24	0.92	0.82	0.76
0.95	0.86	0.87	1.13	1.3	1.2	0.79	0.89	0.99	0.85	0.84	1.27	0.93	0.81	0.75
0.96	0.89	0.89	1.14	1.3	1.2	0.78	0.86	1	0.85	0.85	1.26	0.93	0.81	0.78
0.96	0.91	0.87	1.13	1.29	1.19	0.78	0.87	1	0.83	0.84	1.22	0.92	0.8	0.76
0.96	0.92	0.88	1.14	1.29	1.2	0.77	0.85	1	0.84	0.84	1.24	0.93	0.81	0.76
0.98	0.91	0.87	1.13	1.3	1.21	0.76	0.87	1	0.83	0.83	1.24	0.9	0.79	0.75
0.97	0.92	0.86	1.14	1.32	1.23	0.78	0.88	0.99	0.88	0.84	1.25	0.91	0.79	0.74
0.97	0.91	0.86	1.12	1.3	1.19	0.79	0.86	0.98	0.9	0.84	1.23	0.91	0.78	0.75
1.07	0.9	0.87	1.12	1.3	1.27	0.9	0.85	0.99	0.89	0.83	1.22	0.9	0.8	0.77
1.05	0.87	0.84	1.13	1.29	1.29	0.88	0.85	0.97	0.88	0.84	1.24	0.92	0.8	0.76
1.06	0.88	0.85	1.14	1.29	1.24	0.86	0.86	0.99	0.85	0.84	1.21	0.91	0.81	0.77
1.04	0.87	0.84	1.13	1.32	1.21	0.85	0.85	0.99	0.84	0.86	1.22	0.93	0.8	0.76
1.03	0.89	0.84	1.18	1.3	1.23	0.8	0.85	0.99	0.85	0.86	1.21	0.92	0.78	0.78
1.02	0.87	0.83	1.17	1.31	1.2	0.78	0.87	0.99	0.84	0.87	1.21	0.91	0.8	0.81
1.01	0.87	0.84	1.15	1.29	1.19	0.78	0.86	1.01	0.84	0.88	1.21	0.91	0.79	0.81
1.02	0.89	0.85	1.16	1.31	1.23	0.77	0.86	1	0.85	0.87	1.24	0.92	0.77	0.79
1.01	0.89	0.85	1.15	1.3	1.2	0.77	0.86	1	0.85	0.86	1.23	0.96	0.8	0.8
0.99	0.89	0.85	1.13	1.3	1.21	0.78	0.86	1.07	0.83	0.83	1.23	0.97	0.8	0.77
1.02	0.89	0.85	1.15	1.3	1.19	0.77	0.86	1.06	0.84	0.84	1.21	0.97	0.8	0.75
1.04	0.9	0.86	1.14	1.29	1.21	0.76	0.87	1.06	0.84	0.84	1.22	0.97	0.81	0.76
1.03	0.89	0.89	1.15	1.3	1.2	0.77	0.85	1.04	0.84	0.82	1.22	0.98	0.8	0.77
1.02	0.89	0.89	1.14	1.31	1.19	0.76	0.87	1.04	0.83	0.83	1.23	0.98	0.8	0.76
1.01	0.88	0.87	1.13	1.3	1.19	0.77	0.85	1.03	0.85	0.83	1.21	0.95	0.77	0.74
1	0.88	0.86	1.12	1.3	1.23	0.75	0.85	1.03	0.83	0.83	1.23	0.96	0.79	0.76
1	0.88	0.86	1.16	1.31	1.21	0.76	0.85	1.01	0.83	0.8	1.22	0.96	0.8	0.76
1.02	0.89	0.86	1.13	1.3	1.25	0.76	0.85	0.99	0.82	0.8	1.22	0.94	0.82	0.75
1.04	0.89	0.86	1.12	1.3	1.23	0.76	0.85	0.98	0.84	0.81	1.23	0.95	0.79	0.74
1.03	0.89	0.85	1.11	1.29	1.21	0.77	0.85	0.97	0.84	0.79	1.24	0.95	0.8	0.76
1.01	0.89	0.84	1.12	1.29	1.21	0.77	0.84	0.96	0.83	0.81	1.24	0.94	0.79	0.76
1	0.87	0.84	1.13	1.31	1.2	0.77	0.87	0.96	0.84	0.82	1.22	0.94	0.89	0.77
0.98	0.88	0.85	1.1	1.3	1.19	0.75	0.86	0.97	0.9	0.8	1.23	0.96	0.93	0.76
0.97	0.88	0.85	1.13	1.32	1.21	0.76	0.85	0.97	0.9	0.79	1.23	0.95	0.89	0.75
0.96	0.88	0.83	1.12	1.32	1.2	0.77	0.85	0.98	0.86	0.82	1.22	0.95	0.9	0.76
0.96	0.88	0.84	1.13	1.33	1.19	0.76	0.87	0.98	0.87	0.79	1.24	0.93	0.92	0.76
0.96	0.88	0.83	1.13	1.33	1.22	0.77	0.86	0.97	0.84	0.8	1.24	0.95	0.89	0.75
0.96	0.88	0.83	1.14	1.3	1.22	0.77	0.85	0.98	0.84	0.79	1.3	0.94	0.85	0.75
1.06	0.89	0.84	1.12	1.3	1.21	0.76	0.86	0.96	0.84	0.81	1.3	0.94	0.81	0.8
1.04	0.88	0.84	1.12	1.31	1.19	0.76	0.86	0.97	0.84	0.8	1.27	0.94	0.81	0.81
1.04	0.9	0.84	1.11	1.32	1.17	0.76	0.87	0.96	0.83	0.78	1.25	0.92	0.81	0.8
1.05	0.89	0.84	1.1	1.3	1.27	0.75	0.85	0.94	0.83	0.79	1.24	0.92	0.79	0.82
1.02	0.89	0.85	1.1	1.32	1.25	0.77	0.86	0.95	0.8	0.78	1.21	0.89	0.8	0.81
1.02	0.89	0.84	1.12	1.3	1.23	0.77	0.84	0.96	0.82	0.77	1.23	0.91	0.79	0.81
1.01	0.88	0.84	1.1	1.3	1.2	0.76	0.86	0.97	0.82	0.78	1.2	0.89	0.79	0.79
1.02	0.87	0.85	1.11	1.3	1.2	0.77	0.86	0.95	0.83	0.77	1.22	0.91	0.79	0.75
1.02	0.89	0.83	1.12	1.33	1.17	0.77	0.86	0.97	0.82	0.79	1.22	0.9	0.79	0.77
1.01	0.89	0.84	1.11	1.33	1.19	0.76	0.87	0.96	0.82	0.79	1.21	0.91	0.81	0.74
1	0.9	0.84	1.12	1.32	1.19	0.77	0.86	0.98	0.83	0.79	1.24	0.91	0.9	0.75
0.98	0.87	0.84	1.11	1.34	1.18	0.77	0.86	0.96	0.84	0.79	1.23	0.92	0.88	0.74
0.96	0.87	0.82	1.12	1.36	1.17	0.78	0.87	0.95	0.84	0.79	1.25	0.92	0.83	0.74
0.96	0.89	0.84	1.14	1.38	1.19	0.76	0.88	0.97	0.85	0.78	1.27	0.92	0.83	0.75
0.95	0.86	0.84	1.12	1.35	1.17	0.77	0.85	0.96	0.83	0.8	1.26	0.91	0.8	0.74
0.95	0.87	0.85	1.12	1.34	1.19	0.87	0.88	0.99	0.87	0.78	1.25	0.91	0.79	0.76
0.94	0.85	0.83	1.11	1.34	1.16	0.87	0.87	0.99	0.87	0.77	1.21	0.91	0.77	0.76
0.95	0.86	0.84	1.11	1.33	1.15	0.86	0.86	0.98	0.88	0.77	1.22	0.92	0.8	0.77
0.94	0.85	0.83	1.11	1.33	1.18	0.82	0.86	1.02	0.85	0.78	1.19	0.89	0.81	0.77
0.95	0.84	0.83	1.11	1.31	1.17	0.81	0.87	1.01	0.84	0.78	1.19	0.9	0.8	0.77
0.94	0.85	0.83	1.13	1.31	1.15	0.78	0.85	1.01	0.82	0.77	1.21	0.88	0.83	0.77
0.94	0.85	0.82	1.13	1.28	1.17	0.77	0.84	1	0.82	0.76	1.19	0.89	0.89	0.75
0.94	0.84	0.83	1.13	1.27	1.13	0.76	0.85	1.02	0.84	0.78	1.21	0.9	0.91	0.76
0.94	0.85	0.83	1.11	1.26	1.15	0.74	0.85	1.02	0.84	0.77	1.19	0.89	0.85	0.74
0.93	0.84	0.81	1.12	1.26	1.14	0.74	0.84	1.02	0.83	0.76	1.18	0.89	0.82	0.72
0.93	0.84	0.81	1.11	1.26	1.13	0.76	0.84	0.99	0.86	0.77	1.19	0.88	0.8	0.74
0.94	0.85	0.81	1.12	1.28	1.16	0.75	0.85	1	0.83	0.77	1.18	0.89	0.77	0.74
0.95	0.84	0.82	1.12	1.29	1.15	0.75	0.84	1	0.84	0.77	1.17	0.89	0.8	0.75
0.95	0.84	0.82	1.1	1.28	1.15	0.74	0.84	1.01	0.83	0.77	1.18	0.9	0.77	0.75
0.95	0.85	0.83	1.09	1.28	1.14	0.74	0.86	1.01	0.85	0.78	1.19	0.89	0.8	0.78
0.95	0.85	0.82	1.09	1.27	1.15	0.74	0.85	1.02	0.83	0.77	1.17	0.88	0.8	0.74
0.95	0.84	0.82	1.11	1.27	1.13	0.74	0.83	1.03	0.84	0.76	1.17	0.89	0.78	0.76
0.96	0.85	0.84	1.08	1.27	1.12	0.75	0.85	1.01	0.83	0.77	1.18	0.88	0.8	0.76
0.96	0.86	0.84	1.11	1.26	1.2	0.76	0.84	1.02	0.84	0.77	1.16	0.89	0.81	0.76
0.96	0.86	0.85	1.1	1.3	1.22	0.75	0.84	1.01	0.85	0.78	1.18	0.9	0.82	0.77
0.96	0.86	0.85	1.1	1.3	1.16	0.75	0.85	1.04	0.85	0.79	1.16	0.88	0.8	0.75
1.04	0.86	0.86	1.1	1.26	1.13	0.76	0.84	1.06	0.86	0.81	1.16	0.9	0.89	0.75
1.04	0.85	0.84	1.11	1.25	1.12	0.76	0.84	1.07	0.84	0.81	1.17	0.89	0.89	0.73
1.04	0.87	0.85	1.1	1.26	1.11	0.77	0.85	1.08	0.89	0.8	1.2	0.9	0.88	0.74
1.02	0.86	0.84	1.09	1.24	1.13	0.76	0.84	1.08	0.9	0.8	1.18	0.91	0.8	0.74
1.02	0.88	0.84	1.1	1.25	1.1	0.76	0.84	1.07	0.89	0.81	1.19	0.91	0.79	0.74
1	0.88	0.83	1.1	1.24	1.11	0.77	0.85	1.08	0.86	0.81	1.17	0.9	0.79	0.73
0.99	0.86	0.82	1.1	1.24	1.13	0.77	0.84	1.05	0.86	0.82	1.17	0.9	0.78	0.73
0.99	0.88	0.84	1.09	1.25	1.1	0.77	0.85	1.08	0.84	0.83	1.17	0.9	0.77	0.73
0.99	0.87	0.85	1.1	1.23	1.11	0.76	0.83	1.06	0.86	0.82	1.14	0.89	0.8	0.74
1.01	0.88	0.86	1.08	1.23	1.1	0.76	0.84	1.06	0.83	0.81	1.14	0.89	0.78	0.75
1.01	0.89	0.89	1.09	1.24	1.09	0.76	0.85	1.07	0.83	0.82	1.15	0.89	0.79	0.76
1	0.89	0.89	1.1	1.25	1.08	0.75	0.83	1.05	0.84	0.81	1.16	0.9	0.78	0.76
0.98	0.88	0.88	1.1	1.25	1.09	0.75	0.87	1.04	0.84	0.81	1.17	0.9	0.8	0.76
0.97	0.88	0.87	1.09	1.24	1.11	0.76	0.83	1.04	0.84	0.8	1.18	0.9	0.79	0.75
0.96	0.87	0.86	1.1	1.25	1.08	0.75	0.83	1.03	0.84	0.8	1.18	0.89	0.78	0.77
0.96	0.87	0.86	1.1	1.24	1.09	0.75	0.83	1.04	0.84	0.8	1.16	0.89	0.79	0.77
0.95	0.86	0.86	1.08	1.24	1.09	0.75	0.82	1.04	0.84	0.81	1.16	0.9	0.79	0.76
0.96	0.88	0.87	1.07	1.23	1.08	0.77	0.84	1.05	0.85	0.81	1.15	0.89	0.78	0.75
0.97	0.92	0.88	1.1	1.25	1.1	0.76	0.84	1.04	0.83	0.81	1.17	0.9	0.78	0.74
0.96	0.89	0.87	1.1	1.24	1.08	0.77	0.84	1.05	0.83	0.81	1.15	0.92	0.79	0.74
0.96	0.89	0.86	1.1	1.24	1.1	0.76	0.85	1.05	0.83	0.83	1.18	0.91	0.78	0.74
0.95	0.89	0.86	1.08	1.23	1.1	0.76	0.85	1.05	0.82	0.81	1.14	0.89	0.78	0.74
0.96	0.87	0.85	1.09	1.23	1.11	0.76	0.84	1.05	0.82	0.79	1.15	0.89	0.78	0.73
0.96	0.88	0.87	1.09	1.22	1.1	0.75	0.83	1.04	0.82	0.8	1.15	0.89	0.77	0.75
0.95	0.87	0.85	1.09	1.21	1.12	0.75	0.84	1.05	0.83	0.79	1.15	0.88	0.8	0.76
0.96	0.86	0.84	1.1	1.23	1.14	0.75	0.83	1.06	0.82	0.79	1.19	0.89	0.81	0.77
0.96	0.86	0.85	1.09	1.23	1.13	0.73	0.84	1.06	0.84	0.79	1.2	0.9	0.79	0.76
0.96	0.86	0.85	1.11	1.24	1.1	0.76	0.86	1.06	0.83	0.81	1.17	0.91	0.79	0.75
0.96	0.88	0.89	1.1	1.24	1.09	0.75	0.84	1.04	0.84	0.8	1.18	0.9	0.8	0.74
0.97	0.9	0.88	1.08	1.23	1.08	0.75	0.86	1.05	0.83	0.8	1.14	0.89	0.78	0.75
0.96	0.88	0.88	1.1	1.24	1.07	0.74	0.85	1.03	0.82	0.79	1.15	0.89	0.79	0.74
