# Supplementary material for: Automated analysis of calcium spiking profiles with CaSA software: two case studies from root-microbe symbioses
Source: BMC Plant Biol. 2013 Dec 26;13:224. doi: 10.1186/1471-2229-13-224 (PMC3880239; doi:10.1186/1471-2229-13-224)
Supplement: Additional file 5 — CaSA software. This compressed (zip) file contains the CaSA software and associated files. All files should be downloaded to the same directory for the software to work. The software can be run from the terminal using the command line ./CaSA.m or by double-clicking on the CaSA.m icon from the file manager. In this case the file must be previously set as executable in the file properties. Input files should also be placed in the same directory as CaSA. [file 1471-2229-13-224-S5.zip › CaSA/control.txt]

#46-A	46-B	46-C	46-D	46-E	47-A	47-B	47-C	47-D	47-E	48-A	48-B	48-C	48-D	48-E
0.87	0.92	0.74	0.89	0.93	0.92	0.87	0.79	0.86	0.79	1.20	1.14	1.2	1.23	1.19
0.87	0.93	0.77	0.88	0.93	0.92	0.89	0.8	0.85	0.8	1.19	1.14	1.2	1.24	1.18
0.88	0.93	0.8	0.87	0.94	0.91	0.95	0.8	0.86	0.82	1.19	1.15	1.2	1.23	1.2
0.87	0.93	0.79	0.88	0.93	0.92	0.93	0.8	0.86	0.78	1.22	1.13	1.22	1.23	1.18
0.88	0.93	0.81	0.87	0.94	0.91	0.89	0.79	0.88	0.78	1.21	1.12	1.21	1.23	1.19
0.87	0.92	0.81	0.88	0.92	0.91	0.88	0.8	0.89	0.79	1.2	1.12	1.21	1.26	1.2
0.88	0.93	0.84	0.88	0.93	0.92	0.89	0.81	0.88	0.78	1.19	1.14	1.2	1.25	1.18
0.87	0.92	0.81	0.88	0.93	0.92	0.88	0.81	0.88	0.82	1.22	1.12	1.21	1.26	1.19
0.87	0.94	0.82	0.89	0.91	0.91	0.89	0.81	0.88	0.83	1.2	1.14	1.21	1.26	1.21
0.86	0.92	0.83	0.9	0.93	0.91	0.87	0.83	0.88	0.81	1.21	1.14	1.2	1.26	1.19
0.86	0.92	0.82	0.9	0.93	0.9	0.86	0.82	0.89	0.81	1.22	1.15	1.2	1.26	1.2
0.86	0.92	0.82	0.93	0.96	0.89	0.87	0.81	0.86	0.8	1.22	1.14	1.21	1.24	1.2
0.85	0.92	0.84	0.96	0.98	0.89	0.84	0.81	0.87	0.79	1.22	1.15	1.2	1.24	1.19
0.86	0.91	0.82	0.93	0.98	0.88	0.83	0.81	0.89	0.79	1.2	1.15	1.2	1.24	1.18
0.87	0.91	0.84	0.94	0.97	0.87	0.86	0.81	0.88	0.78	1.21	1.13	1.19	1.22	1.19
0.86	0.91	0.83	0.94	0.97	0.87	0.83	0.82	0.87	0.78	1.2	1.13	1.18	1.25	1.17
0.87	0.91	0.83	0.92	0.98	0.89	0.87	0.8	0.87	0.8	1.19	1.11	1.18	1.25	1.18
0.85	0.91	0.84	0.91	0.96	0.87	0.86	0.81	0.88	0.8	1.19	1.12	1.18	1.26	1.18
0.85	0.91	0.85	0.91	0.94	0.87	0.87	0.8	0.89	0.8	1.24	1.12	1.2	1.26	1.19
0.85	0.94	0.83	0.9	0.96	0.88	0.87	0.81	0.87	0.8	1.22	1.13	1.19	1.28	1.17
0.85	0.91	0.86	0.89	0.97	0.87	0.93	0.82	0.88	0.81	1.23	1.14	1.19	1.3	1.19
0.84	0.9	0.84	0.88	0.94	0.86	0.91	0.82	0.89	0.79	1.25	1.14	1.2	1.26	1.2
0.86	0.89	0.84	0.88	0.93	0.86	0.9	0.81	0.89	0.78	1.21	1.15	1.19	1.28	1.2
0.83	0.9	0.84	0.87	0.93	0.86	0.87	0.8	0.88	0.78	1.22	1.14	1.18	1.25	1.18
0.84	0.9	0.83	0.89	0.95	0.84	0.84	0.8	0.88	0.77	1.21	1.13	1.18	1.22	1.18
0.83	0.91	0.84	0.88	0.96	0.85	0.83	0.78	0.88	0.78	1.2	1.12	1.17	1.21	1.21
0.83	0.88	0.84	0.88	0.94	0.86	0.83	0.77	0.87	0.79	1.19	1.12	1.17	1.2	1.2
0.86	0.87	0.85	0.9	0.95	0.84	0.83	0.78	0.87	0.77	1.19	1.11	1.18	1.24	1.2
0.84	0.88	0.84	0.89	0.96	0.85	0.84	0.81	0.89	0.76	1.2	1.11	1.17	1.23	1.17
0.85	0.89	0.84	0.91	0.96	0.85	0.82	0.8	0.87	0.79	1.21	1.11	1.18	1.21	1.18
0.85	0.89	0.85	0.91	0.95	0.83	0.82	0.82	0.87	0.78	1.24	1.13	1.19	1.24	1.19
0.83	0.88	0.84	0.88	0.93	0.84	0.83	0.81	0.87	0.78	1.21	1.12	1.19	1.25	1.19
0.85	0.88	0.84	0.87	0.95	0.84	0.8	0.81	0.85	0.8	1.23	1.14	1.19	1.24	1.18
0.83	0.87	0.84	0.87	0.92	0.83	0.81	0.8	0.86	0.79	1.22	1.14	1.21	1.22	1.19
0.84	0.87	0.86	0.85	0.92	0.86	0.8	0.82	0.87	0.79	1.22	1.15	1.2	1.22	1.21
0.84	0.88	0.84	0.85	0.9	0.85	0.8	0.81	0.86	0.76	1.22	1.13	1.19	1.23	1.2
0.82	0.87	0.85	0.86	0.89	0.83	0.8	0.81	0.86	0.77	1.22	1.14	1.19	1.22	1.22
0.82	0.84	0.85	0.85	0.89	0.84	0.8	0.81	0.86	0.79	1.23	1.14	1.19	1.22	1.23
0.82	0.84	0.84	0.86	0.89	0.83	0.81	0.81	0.84	0.78	1.21	1.13	1.19	1.22	1.23
0.82	0.87	0.84	0.85	0.89	0.83	0.81	0.78	0.85	0.78	1.2	1.15	1.21	1.22	1.21
0.81	0.85	0.85	0.83	0.88	0.83	0.79	0.81	0.85	0.78	1.22	1.14	1.21	1.23	1.21
0.82	0.86	0.83	0.85	0.87	0.84	0.78	0.8	0.85	0.79	1.23	1.13	1.22	1.23	1.22
0.83	0.86	0.84	0.86	0.88	0.84	0.77	0.77	0.87	0.78	1.22	1.13	1.24	1.22	1.22
0.83	0.86	0.84	0.85	0.89	0.85	0.82	0.83	0.87	0.75	1.21	1.13	1.2	1.23	1.26
0.83	0.87	0.85	0.84	0.87	0.84	0.79	0.81	0.86	0.79	1.2	1.13	1.23	1.23	1.26
0.84	0.88	0.87	0.85	0.89	0.83	0.79	0.82	0.85	0.79	1.21	1.13	1.23	1.24	1.22
0.84	0.88	0.84	0.85	0.87	0.83	0.83	0.81	0.87	0.8	1.22	1.11	1.21	1.22	1.23
0.85	0.87	0.86	0.85	0.88	0.87	0.81	0.81	0.86	0.82	1.18	1.11	1.21	1.21	1.24
0.84	0.87	0.85	0.86	0.87	0.85	0.83	0.82	0.87	0.8	1.21	1.13	1.23	1.22	1.24
0.83	0.87	0.84	0.86	0.88	0.84	0.8	0.81	0.87	0.78	1.21	1.11	1.2	1.23	1.26
0.84	0.84	0.83	0.83	0.86	0.84	0.82	0.82	0.86	0.81	1.19	1.13	1.21	1.29	1.26
0.83	0.83	0.85	0.83	0.85	0.84	0.79	0.82	0.88	0.78	1.2	1.13	1.2	1.31	1.25
0.81	0.86	0.83	0.83	0.86	0.83	0.79	0.81	0.86	0.77	1.21	1.12	1.2	1.31	1.23
0.82	0.82	0.83	0.82	0.84	0.82	0.8	0.79	0.87	0.77	1.19	1.13	1.22	1.28	1.26
0.82	0.84	0.83	0.8	0.87	0.84	0.8	0.8	0.86	0.77	1.2	1.12	1.21	1.25	1.24
0.81	0.84	0.87	0.83	0.86	0.83	0.84	0.78	0.86	0.76	1.2	1.14	1.22	1.27	1.26
0.8	0.82	0.84	0.82	0.87	0.82	0.87	0.79	0.87	0.78	1.2	1.14	1.21	1.27	1.24
0.82	0.84	0.83	0.82	0.86	0.81	0.84	0.8	0.86	0.78	1.21	1.15	1.22	1.25	1.27
0.81	0.83	0.84	0.83	0.85	0.82	0.85	0.8	0.86	0.77	1.21	1.13	1.23	1.24	1.24
0.82	0.85	0.85	0.83	0.85	0.83	0.85	0.79	0.85	0.76	1.22	1.14	1.21	1.24	1.26
0.83	0.86	0.84	0.84	0.87	0.81	0.85	0.84	0.86	0.81	1.21	1.14	1.23	1.26	1.25
0.84	0.85	0.84	0.83	0.86	0.84	0.83	0.82	0.88	0.77	1.21	1.13	1.23	1.25	1.23
0.82	0.87	0.84	0.84	0.86	0.84	0.81	0.82	0.88	0.79	1.19	1.14	1.22	1.28	1.24
0.82	0.85	0.84	0.83	0.88	0.82	0.82	0.8	0.86	0.81	1.2	1.12	1.21	1.25	1.21
0.83	0.84	0.84	0.84	0.87	0.82	0.82	0.8	0.86	0.79	1.19	1.12	1.21	1.23	1.23
0.81	0.83	0.85	0.83	0.87	0.81	0.8	0.8	0.86	0.77	1.18	1.11	1.22	1.22	1.24
0.81	0.84	0.85	0.84	0.88	0.82	0.79	0.83	0.84	0.77	1.17	1.13	1.2	1.21	1.19
0.82	0.83	0.83	0.82	0.86	0.81	0.77	0.81	0.86	0.76	1.17	1.12	1.2	1.19	1.21
0.82	0.86	0.85	0.82	0.86	0.82	0.78	0.8	0.85	0.78	1.2	1.14	1.2	1.22	1.22
0.82	0.84	0.84	0.82	0.86	0.83	0.79	0.81	0.84	0.76	1.18	1.13	1.22	1.19	1.22
0.81	0.84	0.83	0.82	0.85	0.83	0.77	0.8	0.86	0.78	1.2	1.15	1.22	1.2	1.23
0.82	0.83	0.84	0.83	0.86	0.83	0.78	0.79	0.85	0.76	1.21	1.14	1.21	1.2	1.21
0.8	0.85	0.84	0.83	0.9	0.83	0.77	0.79	0.84	0.76	1.2	1.14	1.21	1.21	1.21
0.81	0.83	0.85	0.85	0.86	0.83	0.77	0.79	0.86	0.77	1.21	1.14	1.22	1.2	1.22
0.83	0.84	0.85	0.84	0.87	0.83	0.78	0.81	0.85	0.77	1.2	1.14	1.21	1.22	1.19
0.82	0.85	0.84	0.83	0.88	0.83	0.79	0.81	0.86	0.77	1.2	1.12	1.24	1.21	1.21
0.81	0.85	0.86	0.82	0.86	0.83	0.78	0.8	0.85	0.77	1.2	1.11	1.21	1.21	1.2
0.8	0.84	0.83	0.82	0.87	0.84	0.76	0.79	0.85	0.78	1.19	1.11	1.24	1.2	1.19
0.81	0.85	0.84	0.83	0.88	0.84	0.77	0.79	0.85	0.78	1.18	1.11	1.21	1.21	1.2
0.82	0.82	0.83	0.84	0.87	0.86	0.78	0.79	0.85	0.77	1.19	1.11	1.19	1.21	1.19
0.82	0.84	0.82	0.83	0.87	0.87	0.77	0.82	0.84	0.75	1.19	1.11	1.21	1.2	1.18
0.83	0.85	0.84	0.84	0.88	0.88	0.78	0.82	0.85	0.78	1.2	1.11	1.19	1.2	1.19
0.82	0.85	0.84	0.84	0.87	0.89	0.81	0.8	0.86	0.77	1.2	1.12	1.19	1.18	1.2
0.83	0.86	0.85	0.83	0.87	0.89	0.8	0.78	0.86	0.76	1.2	1.11	1.18	1.19	1.18
0.84	0.86	0.84	0.84	0.88	0.91	0.81	0.8	0.85	0.78	1.19	1.1	1.17	1.19	1.2
0.81	0.86	0.83	0.83	0.86	0.91	0.79	0.8	0.86	0.78	1.19	1.1	1.16	1.21	1.19
0.83	0.86	0.85	0.83	0.86	0.91	0.79	0.83	0.87	0.78	1.2	1.11	1.18	1.19	1.19
0.81	0.88	0.83	0.83	0.88	0.89	0.79	0.8	0.86	0.8	1.21	1.13	1.18	1.2	1.2
0.83	0.84	0.83	0.82	0.86	0.9	0.79	0.81	0.85	0.78	1.2	1.12	1.18	1.22	1.2
0.82	0.85	0.82	0.81	0.83	0.89	0.78	0.8	0.85	0.77	1.2	1.12	1.18	1.21	1.21
0.81	0.84	0.82	0.81	0.85	0.9	0.78	0.8	0.85	0.78	1.21	1.13	1.2	1.2	1.2
0.81	0.84	0.83	0.81	0.87	0.89	0.79	0.79	0.84	0.77	1.23	1.13	1.18	1.22	1.22
0.81	0.85	0.85	0.81	0.84	0.9	0.77	0.8	0.85	0.77	1.2	1.12	1.19	1.21	1.19
0.81	0.84	0.84	0.83	0.83	0.88	0.77	0.81	0.85	0.75	1.2	1.12	1.17	1.19	1.21
0.81	0.86	0.84	0.82	0.87	0.91	0.77	0.8	0.86	0.79	1.18	1.1	1.18	1.18	1.18
0.83	0.84	0.84	0.83	0.85	0.9	0.79	0.82	0.85	0.79	1.17	1.09	1.15	1.19	1.2
0.81	0.84	0.84	0.85	0.83	0.93	0.79	0.81	0.85	0.78	1.2	1.1	1.15	1.2	1.21
0.83	0.85	0.83	0.83	0.85	0.89	0.8	0.81	0.87	0.78	1.19	1.11	1.17	1.2	1.2
0.81	0.84	0.85	0.83	0.83	0.92	0.79	0.8	0.86	0.76	1.19	1.1	1.18	1.2	1.2
0.8	0.86	0.83	0.81	0.84	0.91	0.79	0.83	0.86	0.77	1.21	1.11	1.18	1.22	1.21
0.81	0.83	0.82	0.81	0.84	0.92	0.79	0.79	0.85	0.78	1.24	1.11	1.18	1.21	1.22
0.8	0.84	0.82	0.82	0.84	0.9	0.75	0.76	0.84	0.77	1.24	1.12	1.18	1.22	1.2
0.8	0.83	0.83	0.81	0.83	0.91	0.77	0.79	0.85	0.78	1.24	1.13	1.17	1.23	1.21
0.8	0.85	0.82	0.82	0.83	0.9	0.78	0.8	0.87	0.76	1.22	1.11	1.17	1.2	1.21
0.81	0.87	0.84	0.82	0.84	0.91	0.77	0.8	0.86	0.77	1.23	1.12	1.17	1.22	1.2
0.83	0.85	0.85	0.83	0.86	0.91	0.8	0.8	0.87	0.76	1.23	1.11	1.16	1.21	1.23
0.8	0.85	0.83	0.82	0.85	0.89	0.77	0.8	0.86	0.8	1.26	1.11	1.16	1.22	1.24
0.81	0.85	0.85	0.85	0.84	0.91	0.8	0.82	0.84	0.79	1.25	1.12	1.16	1.22	1.22
0.84	0.86	0.83	0.85	0.84	0.92	0.81	0.81	0.87	0.78	1.25	1.12	1.19	1.23	1.22
0.82	0.86	0.85	0.85	0.85	0.92	0.8	0.81	0.86	0.78	1.24	1.14	1.16	1.2	1.24
0.83	0.86	0.84	0.82	0.86	0.91	0.78	0.8	0.86	0.78	1.26	1.14	1.17	1.2	1.26
0.82	0.87	0.82	0.81	0.85	0.92	0.79	0.81	0.87	0.77	1.23	1.14	1.17	1.21	1.24
0.82	0.86	0.82	0.83	0.84	0.9	0.79	0.81	0.89	0.78	1.25	1.14	1.18	1.2	1.24
0.81	0.85	0.84	0.83	0.84	0.91	0.8	0.81	0.89	0.77	1.26	1.15	1.17	1.22	1.27
0.81	0.85	0.83	0.83	0.84	0.92	0.79	0.81	0.9	0.76	1.22	1.14	1.18	1.21	1.26
0.81	0.85	0.83	0.82	0.84	0.92	0.77	0.81	0.89	0.76	1.26	1.15	1.18	1.2	1.25
0.83	0.84	0.83	0.83	0.83	0.9	0.8	0.8	0.88	0.75	1.24	1.14	1.19	1.21	1.24
0.81	0.85	0.84	0.82	0.86	0.89	0.78	0.8	0.89	0.77	1.25	1.14	1.19	1.2	1.26
0.81	0.84	0.83	0.81	0.85	0.88	0.77	0.78	0.88	0.74	1.27	1.13	1.18	1.21	1.24
0.82	0.85	0.83	0.82	0.84	0.84	0.78	0.78	0.87	0.76	1.24	1.14	1.19	1.2	1.25
0.81	0.84	0.82	0.82	0.83	0.86	0.79	0.79	0.88	0.76	1.26	1.14	1.2	1.21	1.26
0.83	0.82	0.82	0.81	0.86	0.84	0.76	0.78	0.89	0.74	1.26	1.15	1.21	1.22	1.26
0.82	0.84	0.81	0.83	0.83	0.83	0.78	0.8	0.89	0.74	1.26	1.15	1.19	1.22	1.28
0.82	0.85	0.81	0.83	0.83	0.84	0.77	0.8	0.87	0.75	1.25	1.13	1.19	1.23	1.27
0.81	0.84	0.81	0.82	0.85	0.85	0.79	0.78	0.88	0.75	1.26	1.15	1.22	1.24	1.24
0.82	0.85	0.82	0.82	0.84	0.83	0.78	0.81	0.88	0.78	1.26	1.14	1.19	1.23	1.25
0.8	0.84	0.85	0.82	0.84	0.85	0.79	0.81	0.88	0.78	1.26	1.14	1.2	1.23	1.24
0.82	0.84	0.84	0.81	0.84	0.83	0.81	0.83	0.9	0.79	1.24	1.14	1.21	1.22	1.25
0.82	0.85	0.83	0.82	0.86	0.83	0.79	0.81	0.9	0.77	1.25	1.14	1.2	1.22	1.24
0.83	0.84	0.82	0.82	0.84	0.83	0.79	0.79	0.89	0.79	1.24	1.14	1.21	1.22	1.22
0.82	0.85	0.84	0.81	0.83	0.83	0.79	0.8	0.9	0.78	1.24	1.13	1.2	1.18	1.26
0.81	0.82	0.83	0.82	0.84	0.83	0.8	0.82	0.88	0.77	1.22	1.13	1.2	1.2	1.21
0.81	0.84	0.83	0.81	0.83	0.82	0.8	0.78	0.88	0.75	1.21	1.13	1.21	1.18	1.2
0.82	0.85	0.82	0.81	0.83	0.83	0.77	0.79	0.88	0.75	1.21	1.11	1.19	1.19	1.22
0.82	0.83	0.82	0.82	0.83	0.83	0.77	0.79	0.88	0.75	1.22	1.12	1.19	1.2	1.2
0.79	0.82	0.81	0.82	0.85	0.83	0.77	0.78	0.87	0.74	1.24	1.13	1.19	1.19	1.21
0.81	0.82	0.82	0.82	0.84	0.82	0.77	0.79	0.88	0.75	1.23	1.12	1.2	1.22	1.19
0.81	0.84	0.81	0.82	0.83	0.81	0.77	0.79	0.86	0.75	1.26	1.13	1.19	1.2	1.23
0.81	0.82	0.81	0.82	0.84	0.83	0.77	0.78	0.88	0.74	1.24	1.14	1.2	1.19	1.23
0.82	0.83	0.8	0.82	0.84	0.81	0.77	0.78	0.87	0.76	1.26	1.12	1.23	1.2	1.21
0.83	0.85	0.82	0.83	0.85	0.81	0.8	0.8	0.87	0.76	1.23	1.13	1.21	1.21	1.21
0.82	0.83	0.82	0.83	0.85	0.84	0.78	0.8	0.88	0.76	1.27	1.15	1.24	1.23	1.21
0.83	0.87	0.81	0.84	0.84	0.82	0.79	0.79	0.86	0.77	1.29	1.15	1.21	1.21	1.22
0.84	0.87	0.81	0.84	0.83	0.83	0.81	0.79	0.86	0.78	1.28	1.16	1.24	1.22	1.23
0.83	0.86	0.81	0.83	0.83	0.83	0.8	0.79	0.87	0.76	1.27	1.12	1.21	1.23	1.2
0.84	0.86	0.79	0.83	0.83	0.84	0.8	0.79	0.85	0.75	1.25	1.14	1.22	1.21	1.21
0.82	0.85	0.81	0.82	0.82	0.83	0.79	0.8	0.86	0.74	1.24	1.13	1.22	1.21	1.21
0.82	0.85	0.79	0.83	0.83	0.83	0.78	0.78	0.85	0.74	1.27	1.11	1.22	1.2	1.2
0.83	0.85	0.81	0.82	0.81	0.83	0.78	0.77	0.85	0.75	1.25	1.13	1.21	1.19	1.2
0.82	0.88	0.81	0.83	0.84	0.82	0.8	0.77	0.86	0.75	1.23	1.12	1.2	1.18	1.24
0.83	0.86	0.8	0.83	0.83	0.83	0.77	0.79	0.86	0.74	1.22	1.13	1.2	1.19	1.2
0.84	0.87	0.8	0.83	0.84	0.82	0.8	0.78	0.85	0.75	1.24	1.12	1.21	1.18	1.2
0.84	0.85	0.8	0.82	0.84	0.83	0.78	0.79	0.87	0.73	1.27	1.14	1.21	1.17	1.21
0.83	0.87	0.81	0.83	0.85	0.83	0.79	0.78	0.85	0.76	1.25	1.13	1.21	1.22	1.2
0.82	0.85	0.81	0.82	0.84	0.82	0.78	0.77	0.86	0.74	1.24	1.14	1.23	1.19	1.2
0.83	0.85	0.8	0.82	0.85	0.82	0.77	0.78	0.84	0.74	1.27	1.13	1.24	1.2	1.21
0.82	0.87	0.8	0.82	0.84	0.84	0.77	0.79	0.85	0.72	1.28	1.13	1.24	1.2	1.24
0.83	0.86	0.81	0.81	0.83	0.81	0.78	0.78	0.86	0.73	1.28	1.14	1.23	1.22	1.23
0.84	0.85	0.82	0.82	0.85	0.82	0.77	0.79	0.84	0.75	1.26	1.13	1.24	1.24	1.23
0.82	0.84	0.82	0.83	0.84	0.83	0.76	0.79	0.85	0.75	1.27	1.13	1.21	1.21	1.24
0.83	0.85	0.81	0.82	0.84	0.82	0.78	0.78	0.84	0.74	1.28	1.13	1.23	1.21	1.24
0.83	0.85	0.83	0.82	0.84	0.81	0.78	0.79	0.84	0.74	1.3	1.14	1.2	1.22	1.23
0.83	0.86	0.82	0.82	0.84	0.83	0.78	0.8	0.85	0.74	1.26	1.13	1.21	1.21	1.19
0.85	0.85	0.82	0.84	0.84	0.81	0.77	0.8	0.84	0.75	1.25	1.12	1.23	1.21	1.2
0.83	0.87	0.82	0.84	0.85	0.83	0.8	0.81	0.85	0.77	1.27	1.12	1.21	1.22	1.18
0.83	0.85	0.8	0.84	0.84	0.83	0.81	0.81	0.86	0.74	1.26	1.13	1.23	1.22	1.2
0.83	0.86	0.8	0.84	0.84	0.83	0.8	0.79	0.84	0.77	1.26	1.15	1.23	1.22	1.18
0.82	0.85	0.82	0.82	0.83	0.82	0.79	0.8	0.86	0.77	1.27	1.14	1.22	1.2	1.19
0.82	0.86	0.83	0.83	0.85	0.82	0.79	0.8	0.84	0.76	1.26	1.13	1.21	1.21	1.19
0.82	0.84	0.8	0.84	0.83	0.81	0.8	0.8	0.85	0.76	1.24	1.13	1.21	1.21	1.19
0.82	0.85	0.81	0.83	0.83	0.82	0.78	0.81	0.84	0.76	1.23	1.12	1.21	1.18	1.18
0.82	0.84	0.81	0.82	0.83	0.81	0.79	0.78	0.83	0.73	1.22	1.13	1.19	1.2	1.16
0.82	0.84	0.79	0.83	0.85	0.81	0.78	0.78	0.83	0.73	1.22	1.12	1.19	1.17	1.17
0.83	0.83	0.8	0.82	0.85	0.81	0.78	0.8	0.83	0.74	1.23	1.11	1.18	1.18	1.16
0.83	0.84	0.79	0.8	0.84	0.82	0.77	0.76	0.85	0.73	1.22	1.12	1.18	1.18	1.17
0.83	0.85	0.83	0.84	0.84	0.82	0.77	0.77	0.85	0.75	1.23	1.12	1.18	1.2	1.16
0.82	0.82	0.8	0.83	0.83	0.83	0.8	0.8	0.84	0.75	1.25	1.13	1.17	1.2	1.16
0.83	0.86	0.82	0.83	0.83	0.81	0.81	0.79	0.84	0.75	1.26	1.11	1.18	1.21	1.15
0.81	0.85	0.8	0.83	0.85	0.83	0.78	0.78	0.84	0.78	1.25	1.13	1.18	1.22	1.16
0.83	0.85	0.82	0.83	0.86	0.83	0.8	0.79	0.86	0.76	1.24	1.12	1.19	1.19	1.17
0.83	0.85	0.8	0.83	0.84	0.83	0.8	0.78	0.84	0.77	1.24	1.11	1.17	1.2	1.16
0.82	0.84	0.82	0.83	0.83	0.83	0.79	0.77	0.86	0.76	1.21	1.11	1.16	1.18	1.15
0.82	0.83	0.81	0.82	0.83	0.82	0.79	0.79	0.83	0.75	1.22	1.11	1.18	1.18	1.17
0.81	0.84	0.8	0.82	0.82	0.83	0.77	0.77	0.84	0.73	1.21	1.1	1.17	1.16	1.13
0.83	0.84	0.78	0.83	0.81	0.81	0.77	0.78	0.82	0.74	1.23	1.1	1.16	1.18	1.14
0.82	0.81	0.8	0.83	0.84	0.82	0.78	0.77	0.83	0.76	1.23	1.1	1.16	1.2	1.14
0.81	0.83	0.79	0.81	0.81	0.83	0.76	0.77	0.83	0.73	1.23	1.12	1.17	1.21	1.17
0.83	0.85	0.79	0.82	0.81	0.82	0.76	0.78	0.84	0.74	1.23	1.11	1.18	1.19	1.17
0.79	0.81	0.8	0.81	0.82	0.82	0.76	0.79	0.83	0.74	1.23	1.13	1.19	1.19	1.17
0.82	0.84	0.81	0.82	0.81	0.82	0.75	0.77	0.84	0.74	1.26	1.12	1.17	1.2	1.18
0.81	0.85	0.8	0.82	0.81	0.81	0.76	0.78	0.84	0.73	1.23	1.11	1.19	1.19	1.16
0.81	0.82	0.79	0.82	0.83	0.81	0.75	0.77	0.84	0.74	1.26	1.11	1.16	1.2	1.15
0.81	0.83	0.79	0.82	0.83	0.81	0.78	0.8	0.83	0.73	1.25	1.11	1.18	1.18	1.15
0.82	0.83	0.8	0.83	0.84	0.82	0.77	0.78	0.83	0.73	1.22	1.1	1.17	1.19	1.17
0.81	0.83	0.79	0.81	0.83	0.81	0.77	0.79	0.84	0.73	1.22	1.11	1.16	1.19	1.15
0.81	0.83	0.79	0.81	0.82	0.8	0.76	0.78	0.83	0.74	1.23	1.09	1.13	1.16	1.11
0.81	0.83	0.8	0.82	0.83	0.81	0.76	0.76	0.83	0.74	1.22	1.09	1.13	1.16	1.14
0.83	0.83	0.81	0.81	0.81	0.82	0.77	0.78	0.83	0.76	1.22	1.09	1.14	1.16	1.11
0.82	0.83	0.81	0.81	0.82	0.82	0.78	0.79	0.83	0.75	1.24	1.08	1.17	1.16	1.13
0.81	0.83	0.79	0.83	0.83	0.81	0.77	0.78	0.83	0.74	1.24	1.09	1.14	1.15	1.14
0.82	0.84	0.8	0.81	0.82	0.83	0.78	0.78	0.84	0.75	1.23	1.1	1.17	1.16	1.14
0.83	0.85	0.81	0.82	0.82	0.83	0.78	0.77	0.83	0.73	1.24	1.1	1.16	1.16	1.15
0.82	0.85	0.82	0.85	0.84	0.84	0.8	0.79	0.84	0.74	1.2	1.1	1.17	1.16	1.16
0.83	0.84	0.81	0.83	0.83	0.84	0.79	0.78	0.82	0.77	1.24	1.1	1.17	1.16	1.11
0.82	0.84	0.81	0.81	0.84	0.83	0.79	0.79	0.84	0.77	1.25	1.1	1.16	1.17	1.17
0.82	0.84	0.82	0.81	0.85	0.83	0.79	0.8	0.83	0.75	1.24	1.1	1.16	1.15	1.14
0.81	0.84	0.79	0.81	0.84	0.83	0.79	0.8	0.82	0.74	1.23	1.11	1.16	1.18	1.15
0.8	0.85	0.8	0.83	0.84	0.84	0.78	0.79	0.84	0.76	1.25	1.11	1.15	1.18	1.16
0.81	0.83	0.8	0.82	0.85	0.83	0.8	0.78	0.83	0.76	1.26	1.09	1.15	1.17	1.15
0.81	0.83	0.8	0.81	0.84	0.82	0.76	0.78	0.83	0.73	1.24	1.09	1.17	1.19	1.15
0.8	0.83	0.8	0.81	0.84	0.82	0.76	0.77	0.83	0.74	1.27	1.08	1.16	1.19	1.16
0.82	0.85	0.8	0.81	0.83	0.82	0.78	0.77	0.8	0.73	1.23	1.09	1.17	1.18	1.14
0.81	0.83	0.79	0.82	0.83	0.81	0.75	0.76	0.83	0.72	1.22	1.1	1.15	1.17	1.15
0.82	0.84	0.8	0.81	0.85	0.81	0.76	0.78	0.82	0.72	1.25	1.08	1.16	1.17	1.14
0.81	0.82	0.8	0.82	0.85	0.82	0.78	0.78	0.82	0.72	1.2	1.09	1.15	1.16	1.12
0.83	0.85	0.79	0.82	0.86	0.82	0.79	0.78	0.84	0.73	1.2	1.11	1.15	1.18	1.12
0.82	0.86	0.82	0.82	0.85	0.81	0.79	0.81	0.84	0.73	1.2	1.09	1.15	1.17	1.14
0.81	0.85	0.82	0.83	0.86	0.83	0.78	0.8	0.83	0.76	1.23	1.09	1.16	1.18	1.13
0.82	0.84	0.79	0.84	0.85	0.83	0.79	0.8	0.82	0.74	1.21	1.12	1.16	1.16	1.15
0.81	0.85	0.8	0.82	0.86	0.82	0.78	0.79	0.82	0.75	1.24	1.1	1.16	1.18	1.14
0.83	0.85	0.81	0.83	0.87	0.82	0.78	0.79	0.83	0.76	1.23	1.12	1.16	1.17	1.15
0.83	0.85	0.8	0.82	0.87	0.83	0.77	0.79	0.81	0.74	1.24	1.11	1.16	1.19	1.16
0.82	0.85	0.81	0.83	0.86	0.83	0.76	0.76	0.83	0.74	1.23	1.11	1.17	1.19	1.15
0.82	0.85	0.78	0.83	0.85	0.83	0.78	0.78	0.82	0.73	1.23	1.12	1.19	1.18	1.15
0.8	0.84	0.77	0.83	0.86	0.82	0.76	0.78	0.81	0.72	1.19	1.11	1.18	1.18	1.14
0.82	0.85	0.79	0.82	0.85	0.81	0.76	0.78	0.82	0.72	1.22	1.11	1.18	1.18	1.15
0.81	0.86	0.78	0.83	0.87	0.82	0.77	0.76	0.82	0.71	1.22	1.11	1.17	1.17	1.13
0.82	0.85	0.79	0.82	0.87	0.81	0.77	0.78	0.81	0.73	1.22	1.11	1.16	1.18	1.14
0.82	0.86	0.78	0.84	0.88	0.83	0.79	0.77	0.8	0.75	1.22	1.1	1.15	1.16	1.14
0.83	0.87	0.78	0.83	0.87	0.83	0.77	0.79	0.82	0.74	1.21	1.11	1.17	1.15	1.12
0.83	0.87	0.78	0.83	0.87	0.82	0.77	0.77	0.81	0.7	1.19	1.1	1.16	1.16	1.13
0.83	0.85	0.79	0.84	0.88	0.84	0.78	0.77	0.82	0.74	1.21	1.11	1.16	1.15	1.13
0.82	0.84	0.78	0.84	0.88	0.83	0.76	0.76	0.82	0.73	1.2	1.1	1.17	1.14	1.15
0.84	0.85	0.79	0.83	0.89	0.83	0.78	0.76	0.83	0.72	1.23	1.11	1.17	1.17	1.14
0.82	0.86	0.79	0.83	0.88	0.82	0.79	0.77	0.82	0.73	1.25	1.13	1.18	1.17	1.13
0.83	0.86	0.78	0.83	0.87	0.83	0.78	0.78	0.81	0.74	1.24	1.12	1.18	1.18	1.15
0.81	0.86	0.78	0.83	0.88	0.83	0.76	0.77	0.82	0.74	1.23	1.13	1.19	1.17	1.15
0.81	0.85	0.78	0.84	0.86	0.82	0.79	0.77	0.82	0.74	1.26	1.12	1.21	1.17	1.13
0.82	0.86	0.78	0.84	0.86	0.81	0.76	0.77	0.8	0.71	1.26	1.11	1.2	1.18	1.16
0.83	0.86	0.79	0.83	0.86	0.83	0.77	0.77	0.81	0.73	1.24	1.11	1.2	1.16	1.14
0.81	0.86	0.77	0.83	0.86	0.82	0.77	0.77	0.81	0.73	1.24	1.11	1.18	1.17	1.15
0.83	0.84	0.79	0.85	0.85	0.81	0.78	0.78	0.81	0.73	1.24	1.12	1.18	1.17	1.14
0.83	0.86	0.77	0.85	0.87	0.81	0.75	0.76	0.81	0.75	1.23	1.1	1.2	1.17	1.13
0.84	0.85	0.79	0.85	0.87	0.82	0.78	0.78	0.81	0.76	1.22	1.11	1.18	1.17	1.13
0.84	0.87	0.8	0.85	0.87	0.82	0.79	0.76	0.82	0.72	1.22	1.11	1.19	1.19	1.11
0.83	0.85	0.77	0.83	0.87	0.83	0.79	0.78	0.81	0.73	1.24	1.1	1.19	1.17	1.12
0.82	0.86	0.79	0.85	0.86	0.83	0.77	0.77	0.82	0.74	1.2	1.11	1.2	1.19	1.13
0.82	0.86	0.77	0.85	0.85	0.81	0.77	0.78	0.83	0.75	1.23	1.1	1.2	1.18	1.13
0.83	0.85	0.78	0.83	0.86	0.82	0.78	0.79	0.83	0.74	1.26	1.1	1.19	1.19	1.14
0.83	0.85	0.78	0.83	0.85	0.84	0.78	0.78	0.82	0.75	1.27	1.1	1.2	1.17	1.13
0.82	0.84	0.77	0.84	0.85	0.82	0.78	0.78	0.82	0.74	1.25	1.11	1.19	1.18	1.14
0.82	0.85	0.78	0.83	0.83	0.82	0.77	0.78	0.81	0.73	1.24	1.1	1.19	1.18	1.12
0.82	0.85	0.78	0.83	0.85	0.8	0.78	0.77	0.81	0.71	1.23	1.09	1.17	1.16	1.15
0.82	0.85	0.78	0.84	0.84	0.81	0.76	0.76	0.82	0.71	1.19	1.1	1.16	1.17	1.14
0.81	0.84	0.77	0.83	0.84	0.82	0.76	0.78	0.82	0.73	1.23	1.09	1.16	1.16	1.14
0.83	0.85	0.77	0.84	0.84	0.81	0.76	0.79	0.8	0.74	1.2	1.08	1.16	1.15	1.11
0.85	0.85	0.8	0.84	0.85	0.83	0.77	0.8	0.81	0.73	1.2	1.07	1.16	1.15	1.11
0.84	0.85	0.77	0.84	0.86	0.83	0.77	0.78	0.83	0.74	1.21	1.08	1.19	1.17	1.11
0.83	0.84	0.79	0.85	0.84	0.82	0.78	0.78	0.82	0.76	1.23	1.06	1.17	1.17	1.11
0.84	0.84	0.79	0.83	0.85	0.83	0.79	0.79	0.81	0.75	1.23	1.08	1.2	1.18	1.12
0.82	0.86	0.77	0.84	0.85	0.83	0.79	0.78	0.82	0.73	1.24	1.09	1.2	1.18	1.14
0.82	0.85	0.77	0.83	0.85	0.82	0.76	0.78	0.82	0.73	1.23	1.09	1.18	1.19	1.13
0.82	0.82	0.78	0.83	0.85	0.8	0.77	0.76	0.82	0.71	1.23	1.09	1.17	1.17	1.12
0.79	0.85	0.79	0.83	0.85	0.81	0.76	0.77	0.8	0.72	1.21	1.09	1.16	1.17	1.13
0.81	0.82	0.77	0.83	0.84	0.81	0.77	0.76	0.8	0.72	1.24	1.09	1.18	1.15	1.11
0.82	0.84	0.77	0.84	0.85	0.79	0.77	0.76	0.81	0.71	1.2	1.08	1.18	1.15	1.11
0.82	0.83	0.76	0.84	0.84	0.8	0.77	0.76	0.82	0.73	1.17	1.08	1.17	1.15	1.11
0.83	0.84	0.77	0.83	0.84	0.8	0.76	0.77	0.8	0.71	1.19	1.07	1.19	1.17	1.11
0.81	0.83	0.77	0.83	0.84	0.81	0.75	0.76	0.81	0.71	1.21	1.08	1.17	1.15	1.11
0.82	0.83	0.77	0.82	0.85	0.81	0.77	0.75	0.78	0.72	1.19	1.06	1.19	1.16	1.09
0.82	0.84	0.76	0.83	0.84	0.8	0.76	0.77	0.81	0.71	1.22	1.08	1.21	1.18	1.12
0.82	0.82	0.79	0.82	0.87	0.79	0.77	0.76	0.8	0.71	1.23	1.1	1.2	1.17	1.13
0.81	0.82	0.77	0.82	0.86	0.79	0.77	0.76	0.82	0.72	1.21	1.1	1.2	1.17	1.11
0.81	0.84	0.77	0.82	0.85	0.8	0.78	0.75	0.8	0.72	1.24	1.09	1.17	1.17	1.13
0.82	0.83	0.78	0.83	0.84	0.79	0.78	0.76	0.8	0.71	1.21	1.09	1.18	1.17	1.14
0.82	0.85	0.77	0.84	0.86	0.79	0.76	0.78	0.8	0.71	1.21	1.1	1.19	1.15	1.14
0.81	0.85	0.79	0.84	0.85	0.8	0.76	0.76	0.8	0.73	1.19	1.09	1.19	1.18	1.15
0.83	0.85	0.78	0.84	0.85	0.8	0.77	0.76	0.8	0.73	1.22	1.08	1.19	1.16	1.13
0.83	0.85	0.77	0.84	0.87	0.81	0.76	0.76	0.81	0.73	1.2	1.09	1.18	1.15	1.13
0.83	0.84	0.79	0.84	0.88	0.79	0.77	0.77	0.81	0.74	1.22	1.09	1.2	1.16	1.12
0.82	0.85	0.76	0.84	0.87	0.81	0.77	0.78	0.82	0.73	1.22	1.1	1.18	1.15	1.11
0.83	0.84	0.77	0.83	0.87	0.81	0.78	0.78	0.81	0.73	1.2	1.08	1.19	1.16	1.13
0.83	0.84	0.79	0.83	0.86	0.81	0.78	0.77	0.82	0.74	1.2	1.09	1.17	1.16	1.14
0.83	0.86	0.79	0.86	0.86	0.82	0.79	0.77	0.81	0.74	1.23	1.09	1.17	1.16	1.14
0.83	0.84	0.8	0.83	0.87	0.8	0.77	0.77	0.83	0.74	1.23	1.1	1.19	1.14	1.15
0.83	0.84	0.78	0.84	0.88	0.8	0.78	0.77	0.82	0.72	1.24	1.09	1.22	1.19	1.14
0.83	0.85	0.76	0.84	0.85	0.81	0.76	0.75	0.8	0.73	1.23	1.11	1.19	1.16	1.14
0.84	0.85	0.74	0.83	0.86	0.8	0.77	0.76	0.81	0.71	1.23	1.11	1.19	1.14	1.15
0.8	0.85	0.78	0.83	0.84	0.79	0.76	0.74	0.8	0.73	1.24	1.1	1.22	1.16	1.14
0.83	0.84	0.75	0.83	0.85	0.79	0.76	0.76	0.8	0.73	1.21	1.11	1.21	1.15	1.14
0.81	0.84	0.77	0.84	0.85	0.79	0.77	0.76	0.79	0.71	1.21	1.09	1.19	1.15	1.14
0.83	0.85	0.75	0.84	0.86	0.8	0.76	0.75	0.81	0.72	1.2	1.08	1.19	1.15	1.14
0.82	0.84	0.78	0.85	0.87	0.79	0.78	0.75	0.78	0.72	1.2	1.1	1.19	1.14	1.14
0.82	0.85	0.77	0.84	0.86	0.79	0.78	0.74	0.79	0.7	1.18	1.08	1.18	1.15	1.13
0.83	0.84	0.79	0.84	0.85	0.81	0.76	0.75	0.8	0.72	1.2	1.08	1.16	1.13	1.11
0.83	0.85	0.76	0.84	0.86	0.8	0.78	0.75	0.81	0.72	1.19	1.08	1.18	1.12	1.14
0.84	0.86	0.78	0.84	0.87	0.81	0.77	0.77	0.82	0.74	1.19	1.08	1.18	1.12	1.16
0.83	0.84	0.79	0.86	0.86	0.8	0.78	0.77	0.82	0.73	1.2	1.09	1.17	1.13	1.15
0.83	0.86	0.77	0.84	0.87	0.81	0.76	0.76	0.81	0.74	1.21	1.1	1.19	1.15	1.15
0.82	0.85	0.77	0.83	0.87	0.79	0.79	0.77	0.8	0.74	1.24	1.11	1.2	1.15	1.14
0.83	0.83	0.77	0.84	0.86	0.81	0.78	0.77	0.81	0.73	1.21	1.1	1.2	1.15	1.15
0.84	0.85	0.77	0.82	0.86	0.8	0.79	0.75	0.79	0.74	1.24	1.11	1.2	1.16	1.18
0.82	0.83	0.75	0.85	0.87	0.82	0.75	0.76	0.8	0.72	1.22	1.12	1.2	1.16	1.14
0.84	0.84	0.76	0.87	0.85	0.8	0.75	0.76	0.8	0.73	1.24	1.11	1.2	1.16	1.16
0.82	0.86	0.74	0.83	0.85	0.81	0.77	0.75	0.8	0.71	1.22	1.1	1.2	1.16	1.15
0.82	0.85	0.76	0.83	0.86	0.81	0.75	0.77	0.8	0.71	1.23	1.11	1.2	1.16	1.16
0.84	0.84	0.75	0.86	0.86	0.8	0.77	0.74	0.8	0.71	1.2	1.1	1.17	1.14	1.16
0.83	0.85	0.74	0.84	0.85	0.81	0.78	0.77	0.81	0.72	1.22	1.09	1.18	1.15	1.16
0.82	0.86	0.75	0.85	0.85	0.81	0.75	0.75	0.79	0.74	1.22	1.09	1.15	1.14	1.16
0.84	0.84	0.76	0.83	0.86	0.82	0.76	0.74	0.78	0.73	1.21	1.1	1.18	1.15	1.15
0.82	0.85	0.76	0.85	0.85	0.81	0.77	0.75	0.79	0.7	1.21	1.11	1.16	1.13	1.17
0.82	0.86	0.76	0.83	0.87	0.8	0.77	0.75	0.79	0.73	1.21	1.1	1.18	1.15	1.17
0.84	0.85	0.77	0.83	0.86	0.81	0.77	0.75	0.81	0.72	1.23	1.11	1.18	1.17	1.17
0.83	0.84	0.76	0.84	0.86	0.82	0.76	0.76	0.79	0.72	1.23	1.12	1.17	1.14	1.18
0.82	0.86	0.76	0.84	0.86	0.82	0.76	0.76	0.79	0.72	1.21	1.11	1.17	1.17	1.18
0.81	0.85	0.76	0.85	0.85	0.8	0.76	0.78	0.8	0.71	1.22	1.09	1.2	1.15	1.18
0.82	0.84	0.78	0.83	0.84	0.81	0.76	0.76	0.79	0.72	1.22	1.11	1.19	1.17	1.18
0.82	0.85	0.75	0.84	0.86	0.82	0.76	0.76	0.8	0.71	1.24	1.09	1.18	1.17	1.22
0.81	0.85	0.74	0.84	0.84	0.81	0.76	0.77	0.79	0.71	1.22	1.1	1.18	1.17	1.18
0.83	0.85	0.76	0.84	0.85	0.81	0.77	0.76	0.8	0.73	1.25	1.1	1.18	1.17	1.19
0.84	0.86	0.76	0.83	0.84	0.82	0.76	0.76	0.8	0.73	1.2	1.1	1.21	1.16	1.19
0.83	0.85	0.74	0.84	0.85	0.82	0.78	0.77	0.8	0.71	1.22	1.1	1.19	1.17	1.2
0.83	0.84	0.76	0.84	0.85	0.81	0.76	0.75	0.81	0.73	1.22	1.1	1.19	1.14	1.17
0.83	0.85	0.77	0.85	0.86	0.82	0.76	0.77	0.8	0.73	1.21	1.09	1.21	1.16	1.18
0.83	0.86	0.77	0.84	0.84	0.82	0.78	0.78	0.81	0.74	1.24	1.09	1.19	1.14	1.18
0.84	0.85	0.76	0.82	0.86	0.82	0.75	0.76	0.8	0.75	1.2	1.09	1.2	1.14	1.18
0.82	0.86	0.75	0.83	0.84	0.8	0.77	0.76	0.81	0.74	1.24	1.1	1.22	1.13	1.17
0.83	0.85	0.76	0.84	0.84	0.82	0.77	0.77	0.8	0.71	1.23	1.09	1.19	1.14	1.18
0.81	0.86	0.76	0.83	0.84	0.81	0.76	0.76	0.79	0.72	1.2	1.09	1.19	1.13	1.17
0.81	0.86	0.78	0.82	0.83	0.81	0.75	0.76	0.79	0.71	1.17	1.09	1.19	1.14	1.2
0.83	0.85	0.75	0.82	0.84	0.82	0.74	0.75	0.8	0.71	1.19	1.09	1.19	1.13	1.17
0.82	0.84	0.74	0.82	0.85	0.81	0.76	0.77	0.79	0.71	1.19	1.09	1.18	1.13	1.16
0.83	0.85	0.75	0.81	0.84	0.83	0.75	0.77	0.81	0.71	1.18	1.09	1.19	1.14	1.2
0.83	0.84	0.77	0.84	0.86	0.82	0.76	0.76	0.81	0.74	1.19	1.1	1.19	1.15	1.19
0.82	0.86	0.77	0.83	0.85	0.82	0.77	0.76	0.81	0.73	1.17	1.08	1.2	1.16	1.18
0.82	0.85	0.75	0.84	0.84	0.82	0.77	0.76	0.82	0.72	1.17	1.07	1.2	1.14	1.17
0.81	0.85	0.77	0.84	0.84	0.84	0.78	0.76	0.8	0.75	1.2	1.08	1.19	1.15	1.17
0.83	0.85	0.77	0.83	0.84	0.85	0.77	0.77	0.82	0.72	1.21	1.09	1.2	1.16	1.19
0.83	0.82	0.75	0.81	0.85	0.86	0.74	0.75	0.81	0.7	1.21	1.08	1.2	1.14	1.15
0.82	0.85	0.75	0.82	0.83	0.86	0.76	0.74	0.8	0.71	1.21	1.09	1.18	1.15	1.17
0.82	0.83	0.74	0.82	0.83	0.85	0.74	0.75	0.79	0.71	1.18	1.1	1.18	1.11	1.17
0.83	0.84	0.72	0.82	0.85	0.87	0.74	0.77	0.79	0.72	1.21	1.1	1.18	1.15	1.18
0.83	0.86	0.76	0.85	0.84	0.87	0.76	0.8	0.8	0.71	1.2	1.08	1.19	1.13	1.14
0.82	0.84	0.74	0.82	0.83	0.89	0.76	0.81	0.8	0.72	1.17	1.07	1.18	1.1	1.13
0.82	0.84	0.75	0.83	0.85	0.88	0.76	0.79	0.79	0.72	1.19	1.07	1.19	1.11	1.13
0.83	0.84	0.76	0.85	0.87	0.88	0.75	0.8	0.81	0.73	1.18	1.07	1.16	1.12	1.14
0.83	0.84	0.75	0.85	0.9	0.88	0.78	0.79	0.8	0.72	1.19	1.08	1.2	1.13	1.15
0.84	0.84	0.74	0.85	0.9	0.86	0.77	0.8	0.81	0.72	1.2	1.07	1.2	1.13	1.15
0.83	0.84	0.76	0.82	0.91	0.87	0.75	0.8	0.8	0.73	1.22	1.09	1.16	1.13	1.12
0.81	0.85	0.75	0.83	0.9	0.87	0.77	0.81	0.8	0.72	1.22	1.09	1.19	1.13	1.13
0.82	0.84	0.75	0.84	0.91	0.86	0.75	0.79	0.81	0.73	1.2	1.08	1.18	1.13	1.15
0.83	0.86	0.74	0.83	0.9	0.86	0.76	0.81	0.81	0.72	1.21	1.09	1.18	1.14	1.14
0.85	0.84	0.75	0.84	0.9	0.86	0.76	0.8	0.8	0.71	1.22	1.09	1.18	1.14	1.13
0.85	0.84	0.74	0.83	0.9	0.83	0.75	0.81	0.79	0.72	1.22	1.09	1.16	1.13	1.15
0.85	0.84	0.73	0.83	0.88	0.83	0.75	0.8	0.79	0.7	1.19	1.09	1.14	1.13	1.15
0.84	0.83	0.73	0.85	0.87	0.84	0.75	0.82	0.8	0.71	1.22	1.08	1.19	1.13	1.14
0.83	0.84	0.75	0.84	0.86	0.83	0.75	0.79	0.8	0.71	1.19	1.08	1.15	1.14	1.14
0.83	0.84	0.75	0.83	0.85	0.83	0.76	0.79	0.78	0.71	1.22	1.09	1.18	1.13	1.14
0.83	0.84	0.76	0.82	0.84	0.81	0.74	0.77	0.79	0.71	1.16	1.09	1.17	1.12	1.13
0.83	0.84	0.75	0.83	0.86	0.82	0.74	0.77	0.79	0.71	1.18	1.08	1.17	1.11	1.14
