# Supplementary material for: Automated analysis of calcium spiking profiles with CaSA software: two case studies from root-microbe symbioses
Source: BMC Plant Biol. 2013 Dec 26;13:224. doi: 10.1186/1471-2229-13-224 (PMC3880239; doi:10.1186/1471-2229-13-224)
Supplement: Additional file 7 — Original data file exported by the Leica Confocal Software. This text file is the standard output obtained from the LCS software by exporting 30 min recordings of the fluorescence intensity (stack profile function) in five epidermal nuclei from M. truncatula roots treated with the fungal exudate. [file 1471-2229-13-224-S7.txt]

[Leica Confocal Software]
Description=Quantification
Method=Profile through Stack/Series
Experiment=1,lei
Image=Series008
Date of Export=Tuesday, April 28, 2009
Time of Export=11:52
[Data]
ROI 1
Sample	Ordinate	chan 1	chan 2
#	t/[s]	I/[]	I/[]
--------------------------------------------------------
0	0	31,258	31,034
1	5	31,843	31,553
2	10	31,522	31,88
3	15	31,466	32,643
4	20	31,931	32,549
5	25	31,74	32,705
6	30	31,557	32,824
7	35	30,919	32,188
8	40	31,682	31,85
9	45	31,207	31,829
10	50	31,382	31,655
11	55	30,409	30,867
12	60	30,353	31,33
13	65	30,831	31,264
14	70	30,437	30,958
15	75	30,247	30,904
16	80	30,544	30,551
17	85	30,147	30,324
18	90	30,571	30,59
19	95	30,454	30,615
20	100	30,72	30,224
21	105	30,237	30,303
22	110	30,044	30,161
23	115	29,438	31,12
24	120	29,097	30,823
25	125	29,003	30,665
26	130	30,018	30,514
27	135	29,74	30,252
28	140	30,086	30,65
29	145	30,174	29,955
30	150	29,541	29,778
31	155	29,59	29,946
32	160	29,471	29,413
33	165	28,369	29,259
34	170	28,729	28,911
35	175	28,767	28,693
36	180	28,625	28,527
37	185	28,569	28,541
38	190	28,529	28,692
39	195	28,966	28,503
40	200	28,275	28,257
41	205	27,372	28,508
42	210	26,49	28,549
43	215	27,512	29,089
44	220	26,97	28,766
45	225	27,481	28,626
46	230	27,806	28,281
47	235	27,437	28,016
48	240	25,384	26,417
49	245	23,783	23,899
50	250	28,777	28,857
51	255	28,781	28,869
52	260	27,987	28,563
53	265	31,841	31,686
54	270	32,029	31,701
55	275	31,162	31,37
56	280	31,119	31,692
57	285	31,376	31,551
58	290	31,295	31,442
59	295	31,471	30,929
60	300	30,889	30,745
61	305	31,226	30,764
62	310	31,025	30,936
63	315	31,082	30,392
64	320	30,527	30,29
65	325	29,893	30,202
66	330	30,112	29,949
67	335	30,022	30,229
68	340	29,036	30,178
69	345	29,445	30,043
70	350	29,205	30,009
71	355	28,95	29,351
72	360	29,189	29,461
73	365	28,797	29,135
74	370	28,691	28,616
75	375	29,825	30,1
76	380	29,873	29,854
77	385	29,898	29,859
78	390	29,474	29,498
79	395	29,29	29,03
80	400	29,663	29,389
81	405	29,357	28,001
82	410	28,515	28,32
83	415	28,825	28,142
84	420	27,691	28,45
85	425	28,768	28,363
86	430	28,646	28,285
87	435	28,547	27,85
88	440	28,9	27,726
89	445	28,496	27,465
90	450	28,771	27,516
91	455	28,906	27,757
92	460	29,119	27,137
93	465	28,597	27,16
94	470	28,264	26,037
95	475	28,115	26,452
96	480	27,869	26,096
97	485	26,954	26,423
98	490	27,261	26,613
99	495	27,679	26,899
100	500	27,148	27,334
101	505	26,656	26,805
102	510	26,219	25,753
103	515	25,146	25,299
104	520	25,642	24,841
105	525	24,867	23,924
106	530	24,376	24,313
107	535	24,383	23,557
108	540	25,514	23,753
109	545	25,103	24,037
110	550	25,476	23,801
111	555	24,575	23,262
112	560	24,511	23,045
113	565	24,029	23,218
114	570	24,153	23,544
115	575	23,663	23,048
116	580	23,992	23,021
117	585	24,058	23,077
118	590	24,431	23,33
119	595	24,107	23,182
120	600	23,924	23,334
121	605	20,761	20,186
122	610	21,353	20,167
123	615	20,581	20,489
124	620	20,559	20,496
125	625	20,465	20,402
126	630	21,032	20,725
127	635	22,458	21,973
128	640	22,609	22,115
129	645	22,018	21,96
130	650	21,744	22,282
131	655	21,598	21,634
132	660	22,116	21,86
133	665	22,31	21,427
134	670	22,504	21,711
135	675	22,512	21,738
136	680	22,624	21,919
137	685	22,06	21,949
138	690	22,283	22,113
139	695	22,385	21,529
140	700	22,184	21,794
141	705	22	21,604
142	710	22,481	21,753
143	715	22,524	21,727
144	720	25,915	24,438
145	725	25,076	24,144
146	730	25,233	24,155
147	735	25,316	24,393
148	740	25,208	24,549
149	745	24,824	24,475
150	750	24,814	24,143
151	755	24,618	23,955
152	760	24,511	23,661
153	765	24,595	23,472
154	770	24,397	23,534
155	775	24,842	23,058
156	780	24,399	22,905
157	785	23,992	22,178
158	790	24,106	22,442
159	795	23,089	22,059
160	800	22,545	21,351
161	805	23,082	22,262
162	810	22,741	22,043
163	815	22,195	21,939
164	820	22,675	22,305
165	825	23,214	21,898
166	830	22,376	21,53
167	835	22,762	21,621
168	840	22,74	21,745
169	845	22,939	21,558
170	850	22,699	21,598
171	855	22,73	21,557
172	860	22,917	21,099
173	865	22,227	21,398
174	870	22,25	21,372
175	875	21,677	21,121
176	880	22,416	20,689
177	885	22,379	20,709
178	890	22,092	20,847
179	895	22,285	20,754
180	900	22,238	20,866
181	905	22,341	20,887
182	910	22,338	20,883
183	915	21,617	20,756
184	920	22,494	21,08
185	925	21,856	20,739
186	930	22,074	20,76
187	935	22,048	20,684
188	940	22,519	20,92
189	945	22,019	21,259
190	950	22,749	21,279
191	955	22,237	21,382
192	960	22,508	21,673
193	965	22,925	21,44
194	970	22,692	21,45
195	975	23,246	21,485
196	980	22,974	21,513
197	985	23,153	21,951
198	990	23,067	21,973
199	995	23,27	22,008
200	1000	23,08	22,2
201	1005	23,664	22,383
202	1010	23,442	22,081
203	1015	23,414	22,154
204	1020	23,756	22,154
205	1025	24,423	22,883
206	1030	24,501	22,444
207	1035	24,616	22,491
208	1040	24,878	22,849
209	1045	25,248	23,146
210	1050	24,69	23,419
211	1055	25,438	23,651
212	1060	25,454	23,309
213	1065	25,675	23,886
214	1070	25,465	23,702
215	1075	25,144	23,616
216	1080	25,786	24,081
217	1085	25,567	24,028
218	1090	26,036	23,983
219	1095	25,81	24,216
220	1100	25,972	23,657
221	1105	25,788	23,839
222	1110	26,61	24,044
223	1115	26,296	23,874
224	1120	26,758	24,061
225	1125	26,504	24,469
226	1130	25,996	24,239
227	1135	26,347	24,216
228	1140	26,004	23,931
229	1145	26,521	24,722
230	1150	27,05	24,343
231	1155	26,964	24,86
232	1160	27,189	24,47
233	1165	27,7	24,722
234	1170	27,447	25,19
235	1175	26,771	24,389
236	1180	27,2	24,526
237	1185	26,941	24,622
238	1190	26,907	24,441
239	1195	27,136	24,97
240	1200	26,717	24,417
241	1205	26,876	24,906
242	1210	28,107	26,38
243	1215	28,376	26,041
244	1220	28,426	26,05
245	1225	28,79	26,168
246	1230	28,522	25,878
247	1235	28,85	26,386
248	1240	29,743	26,283
249	1245	28,114	25,742
250	1250	29,343	26,74
251	1255	29,44	26,539
252	1260	29,36	25,861
253	1265	29,1	25,822
254	1270	28,231	26,056
255	1275	28,67	25,418
256	1280	28,39	25,324
257	1285	28,723	25,985
258	1290	28,009	25,686
259	1295	28,655	25,96
260	1300	29,037	25,61
261	1305	28,941	26,438
262	1310	29,365	26,633
263	1315	28,949	26,932
264	1320	28,676	26,884
265	1325	28,148	26,814
266	1330	28,671	26,414
267	1335	28,372	26,894
268	1340	28,778	26,7
269	1345	28,812	26,816
270	1350	28,932	26,489
271	1355	29,088	26,901
272	1360	28,486	25,877
273	1365	31,799	29,198
274	1370	30,673	28,716
275	1375	30,311	28,094
276	1380	30,346	27,712
277	1385	30,549	27,374
278	1390	30,008	27,299
279	1395	29,773	27,053
280	1400	29,614	26,981
281	1405	29,446	26,436
282	1410	29,1	26,853
283	1415	28,658	26,597
284	1420	28,378	26,839
285	1425	28,44	26,793
286	1430	28,42	25,924
287	1435	28,404	25,995
288	1440	28,446	25,539
289	1445	29,098	25,657
290	1450	28,603	25,758
291	1455	28,868	25,997
292	1460	29,14	26,131
293	1465	29,083	25,751
294	1470	29,531	26,252
295	1475	28,748	25,594
296	1480	28,699	25,888
297	1485	28,226	25,894
298	1490	27,344	25,675
299	1495	27,856	25,575
300	1500	27,766	25,441
301	1505	28,623	25,398
302	1510	28,007	25,196
303	1515	28,319	24,93
304	1520	28,163	25,191
305	1525	28,652	25,163
306	1530	27,697	25,07
307	1535	28,446	24,798
308	1540	28,294	24,744
309	1545	28,491	24,569
310	1550	28,508	24,955
311	1555	28,345	25,52
312	1560	27,89	24,564
313	1565	28,068	24,702
314	1570	27,244	24,406
315	1575	27,172	24,072
316	1580	27,257	23,995
317	1585	27,231	23,151
318	1590	24,843	21,961
319	1595	24,13	20,744
320	1600	23,889	21,099
321	1605	23,314	20,241
322	1610	22,158	20,329
323	1615	21,377	20,107
324	1620	21,941	20,246
325	1625	21,78	19,192
326	1630	21,329	19,071
327	1635	21,325	18,075
328	1640	21,029	18,245
329	1645	20,275	17,446
330	1650	20,007	17,28
331	1655	19,454	17,283
332	1660	19,372	17,314
333	1665	19,173	17,185
334	1670	18,715	17,414
335	1675	19,214	17,174
336	1680	19,571	16,887
337	1685	20,209	17,368
338	1690	20,723	17,553
339	1695	20,788	18,146
340	1700	20,617	18,029
341	1705	20,867	18,331
342	1710	21,565	18,776
343	1715	21,465	18,66
344	1720	21,168	18,457
345	1725	21,187	18,246
346	1730	21,024	18,061
347	1735	21,662	18,784
348	1740	22,547	19,286
349	1745	21,461	19,054
350	1750	21,871	18,633
351	1755	21,915	19,122
352	1760	23,294	20,381
353	1765	22,992	19,912
354	1770	23,676	20,368
355	1775	23,682	20,632
356	1780	24,174	20,865
357	1785	22,475	20,164
358	1790	22,658	20,629
359	1795	22,605	21,188
360	1800	22,814	20,801
ROI 2
Sample	Ordinate	chan 1	chan 2
#	t/[s]	I/[]	I/[]
--------------------------------------------------------
0	0	29,501	26,126
1	5	30,066	26,977
2	10	30,78	27,251
3	15	30,715	27,804
4	20	31,245	27,755
5	25	32,09	28,785
6	30	33,302	29,495
7	35	33,614	29,531
8	40	34,374	30,53
9	45	34,76	30,382
10	50	34,972	31,072
11	55	35,485	31,129
12	60	36,446	31,774
13	65	35,995	31,89
14	70	35,743	31,827
15	75	36,898	32,854
16	80	36,885	32,975
17	85	36,697	32,558
18	90	37,065	33,414
19	95	38,023	33,192
20	100	37,901	33,036
21	105	38,166	33,867
22	110	38,504	34,365
23	115	37,621	34,026
24	120	37,797	35,047
25	125	37,419	35,358
26	130	38,031	36,401
27	135	37,414	36,485
28	140	37,837	36,893
29	145	38,399	37,392
30	150	37,393	37,714
31	155	37,573	37,833
32	160	37,489	38,051
33	165	36,621	38,691
34	170	37,039	39,221
35	175	37,211	39,225
36	180	37,395	39,542
37	185	37,929	39,458
38	190	39,228	38,911
39	195	39,448	39,807
40	200	39,874	39,295
41	205	40,534	39,558
42	210	41,093	39,392
43	215	41,239	39,54
44	220	41,457	39,336
45	225	41,717	39,611
46	230	42,15	39,432
47	235	42,669	39,373
48	240	42,997	40,129
49	245	42,188	39,57
50	250	42,103	39,568
51	255	42,625	39,88
52	260	42,399	39,953
53	265	40,002	37,771
54	270	40,274	38,04
55	275	40,813	38,787
56	280	40,395	38,517
57	285	40,817	39,192
58	290	40,765	39,7
59	295	40,534	39,334
60	300	41,279	39,907
61	305	40,191	40,141
62	310	40,274	40,193
63	315	40,504	40,355
64	320	40,446	40,259
65	325	41,518	40,553
66	330	41,022	40,496
67	335	41,106	40,843
68	340	41,217	40,898
69	345	41,581	40,733
70	350	41,227	40,575
71	355	40,322	40,373
72	360	41,726	41,038
73	365	41,387	40,842
74	370	41,91	40,578
75	375	41,31	39,798
76	380	40,91	39,521
77	385	41,526	39,976
78	390	41,647	40,272
79	395	40,827	39,637
80	400	38,856	40,524
81	405	38,146	41,05
82	410	37,94	41,028
83	415	38,657	40,714
84	420	39,312	40,631
85	425	39,752	40,417
86	430	39,674	40,451
87	435	39,719	40,342
88	440	39,584	40,51
89	445	40,061	40,338
90	450	39,02	40,493
91	455	38,476	41,359
92	460	38,209	40,729
93	465	38,186	40,658
94	470	38,096	40,219
95	475	37,968	39,235
96	480	38,439	39,043
97	485	38,583	39,086
98	490	38,78	38,954
99	495	40,477	39,191
100	500	41,203	38,538
101	505	40,914	38,521
102	510	40,073	39,461
103	515	39,222	39,522
104	520	38,554	39,26
105	525	38,615	39,75
106	530	38,575	39,87
107	535	39,287	39,473
108	540	40,623	39,461
109	545	40,96	39,502
110	550	41,881	39,415
111	555	42,75	39,499
112	560	42,43	39,222
113	565	43,317	39,391
114	570	42,875	39,199
115	575	42,934	38,785
116	580	42,76	39,139
117	585	41,641	39,273
118	590	42,812	39,272
119	595	42,435	39,063
120	600	42,182	38,314
121	605	40,229	37,063
122	610	40,431	37,523
123	615	41,211	37,873
124	620	36,676	40,219
125	625	37,283	40,526
126	630	37,7	40,536
127	635	38,929	41,377
128	640	39,985	41,302
129	645	39,41	41,037
130	650	39,912	40,958
131	655	39,221	40,945
132	660	39,332	40,998
133	665	40,616	40,827
134	670	41,265	40,651
135	675	41,138	40,666
136	680	40,737	41,097
137	685	38,536	40,975
138	690	38,475	40,401
139	695	39,886	40,327
140	700	40,159	40,078
141	705	41,587	39,124
142	710	41,259	38,59
143	715	42,048	38,697
144	720	44,236	39,872
145	725	44,053	39,579
146	730	43,393	39,659
147	735	42,658	39,511
148	740	38,853	40,86
149	745	37,79	40,738
150	750	37,991	40,655
151	755	38,29	40,321
152	760	37,375	40,291
153	765	38,511	39,504
154	770	37,562	39,318
155	775	37,906	39,725
156	780	38,338	39,72
157	785	37,561	38,931
158	790	38,217	38,744
159	795	37,206	38,711
160	800	37,066	38,819
161	805	38,034	38,812
162	810	37,914	38,755
163	815	38,87	38,885
164	820	38,257	39,087
165	825	38,026	39,039
166	830	37,621	38,767
167	835	37,502	38,634
168	840	37,972	39,036
169	845	38,365	38,658
170	850	38,921	37,963
171	855	39,626	37,665
172	860	41,172	38,076
173	865	41,126	37,269
174	870	42,59	37,678
175	875	43,421	38,264
176	880	43,691	38,028
177	885	43,612	38,194
178	890	43,893	38,581
179	895	44,31	38,84
180	900	44,97	38,747
181	905	44,511	39,066
182	910	44,475	39,312
183	915	44,728	39,497
184	920	45,974	40,093
185	925	45,6	40,575
186	930	45,682	40,516
187	935	45,483	40,452
188	940	38,97	42,659
189	945	38,732	42,142
190	950	39,541	42,746
191	955	40,218	42,433
192	960	41,159	42,226
193	965	41,173	41,924
194	970	41,63	41,579
195	975	41,179	42,385
196	980	40,235	42,767
197	985	40,945	42,345
198	990	41,613	42,172
199	995	41,946	42,551
200	1000	43,308	42,026
201	1005	43,495	42,56
202	1010	43,371	42,169
203	1015	41,563	43,441
204	1020	40,94	43,587
205	1025	42,262	43,27
206	1030	42,409	42,401
207	1035	42,208	43,149
208	1040	42,201	43,365
209	1045	42,789	43,381
210	1050	41,134	43,672
211	1055	41,242	43,343
212	1060	42,59	43,571
213	1065	42,634	43,546
214	1070	43,112	43,551
215	1075	42,711	43,753
216	1080	43,372	43,372
217	1085	43,552	43,38
218	1090	43,342	43,682
219	1095	42,115	44,378
220	1100	43,174	44,481
221	1105	43,444	43,856
222	1110	44,938	43,744
223	1115	45,254	44,383
224	1120	45,398	43,734
225	1125	45,192	44,292
226	1130	43,107	45,144
227	1135	43,289	44,556
228	1140	44,22	44,528
229	1145	45,215	43,479
230	1150	46,508	43,356
231	1155	46,222	42,841
232	1160	47,252	43,242
233	1165	48,079	42,978
234	1170	48,392	42,84
235	1175	48,115	42,724
236	1180	47,694	42,548
237	1185	48,653	43,132
238	1190	48,474	42,212
239	1195	48,514	42,222
240	1200	48,421	42,076
241	1205	49	42,255
242	1210	48,967	41,912
243	1215	48,484	42,039
244	1220	48,661	42,048
245	1225	47,8	42,112
246	1230	47,703	41,568
247	1235	48,204	41,632
248	1240	48,315	42,087
249	1245	47,77	41,616
250	1250	48,255	41,508
251	1255	48,548	42,048
252	1260	48,323	41,734
253	1265	48,208	41,913
254	1270	47,987	41,7
255	1275	48,348	41,479
256	1280	48,117	41,199
257	1285	47,629	41,554
258	1290	47,856	41,423
259	1295	48,304	41,295
260	1300	47,289	40,831
261	1305	47,355	40,798
262	1310	47,095	40,275
263	1315	47,199	40,784
264	1320	47,148	40,186
265	1325	47,054	40,607
266	1330	46,564	40,441
267	1335	46,408	39,847
268	1340	46,291	39,654
269	1345	45,873	39,528
270	1350	46,022	39,53
271	1355	45,019	39,413
272	1360	44,877	38,871
273	1365	45,166	38,959
274	1370	45,216	38,99
275	1375	45,173	38,823
276	1380	45,103	38,709
277	1385	45,061	38,624
278	1390	44,449	38,578
279	1395	44,821	39,008
280	1400	45,061	38,574
281	1405	39,005	40,584
282	1410	38,322	41,033
283	1415	38,535	40,984
284	1420	38,446	41,118
285	1425	39,032	40,633
286	1430	38,702	40,581
287	1435	38,611	40,714
288	1440	39,269	40,202
289	1445	39,272	39,82
290	1450	40,123	40,26
291	1455	38,834	40,111
292	1460	39,325	39,827
293	1465	40,228	39,804
294	1470	40,612	39,59
295	1475	39,445	40,787
296	1480	38,169	39,988
297	1485	39,882	40,475
298	1490	39,336	40,119
299	1495	39,651	40,239
300	1500	40,229	40,01
301	1505	39,418	40,731
302	1510	40,325	40,074
303	1515	40,186	39,69
304	1520	42,521	39,385
305	1525	42,631	39,086
306	1530	42,724	38,909
307	1535	43,924	38,909
308	1540	44,096	38,677
309	1545	44,437	39,047
310	1550	44,779	39,098
311	1555	44,501	39,465
312	1560	45,624	40,139
313	1565	45,818	40,066
314	1570	45,38	39,671
315	1575	44,85	39,981
316	1580	45,488	40,122
317	1585	46,392	39,725
318	1590	45,725	38,931
319	1595	46,327	39,338
320	1600	46,217	39,701
321	1605	46,993	39,657
322	1610	46,305	39,996
323	1615	46,92	39,718
324	1620	46,106	39,661
325	1625	45,415	38,778
326	1630	45,265	38,581
327	1635	45,378	38,909
328	1640	45,503	38,781
329	1645	46,58	39,558
330	1650	47,255	39,68
331	1655	46,518	39,716
332	1660	46,684	39,509
333	1665	46,546	39,665
334	1670	46,223	39,271
335	1675	46,684	39,444
336	1680	46,259	38,993
337	1685	46,501	39,108
338	1690	46,345	39,631
339	1695	46,112	39,631
340	1700	46,966	39,73
341	1705	46,308	39,385
342	1710	46,492	39,318
343	1715	47,541	39,301
344	1720	47,093	39,445
345	1725	46,186	39,64
346	1730	45,616	39,458
347	1735	46,707	39,374
348	1740	46,612	39,917
349	1745	46,623	39,322
350	1750	46,472	39,085
351	1755	46,026	39,104
352	1760	46,525	39,54
353	1765	46,028	39,029
354	1770	46,103	39,173
355	1775	46,291	39,271
356	1780	46,352	39,369
357	1785	45,85	39,194
358	1790	46,712	39,16
359	1795	46,106	39,395
360	1800	46,551	39,733
ROI 3
Sample	Ordinate	chan 1	chan 2
#	t/[s]	I/[]	I/[]
--------------------------------------------------------
0	0	35,011	31,593
1	5	34,777	32,371
2	10	34,634	31,557
3	15	34,717	31,669
4	20	33,551	30,962
5	25	33,91	30,997
6	30	33,307	30,679
7	35	32,397	29,847
8	40	33,047	29,26
9	45	32,734	29,783
10	50	32,44	29,188
11	55	32,454	29,031
12	60	31,556	28,474
13	65	31,728	28,237
14	70	31,646	28,341
15	75	31,292	28,151
16	80	30,603	27,811
17	85	30,048	27,068
18	90	30,282	27,655
19	95	29,914	26,984
20	100	30,122	27,415
21	105	30,283	27,059
22	110	29,828	26,868
23	115	28,901	26,642
24	120	29,014	26,35
25	125	28,974	25,884
26	130	28,765	25,736
27	135	28,783	25,6
28	140	28,605	25,7
29	145	28,91	25,6
30	150	28,501	26,031
31	155	28,167	25,795
32	160	28,611	25,833
33	165	27,821	26,229
34	170	27,916	26,551
35	175	28,134	26,132
36	180	27,476	26,021
37	185	27,775	25,762
38	190	27,648	25,39
39	195	27,095	25,066
40	200	27,356	24,749
41	205	27,467	24,587
42	210	27,285	24,837
43	215	27,493	24,674
44	220	27,75	24,566
45	225	27,224	24,84
46	230	26,743	24,244
47	235	26,39	23,974
48	240	24,845	21,84
49	245	22,46	20,134
50	250	27,563	24,807
51	255	26,928	25,084
52	260	27,573	24,827
53	265	31,156	29,415
54	270	31,977	29,468
55	275	32,109	29,249
56	280	31,734	29,404
57	285	31,535	29,103
58	290	31,733	29,216
59	295	31,401	28,49
60	300	31,051	28,524
61	305	30,633	28,092
62	310	29,917	27,749
63	315	30,463	27,308
64	320	29,697	27,376
65	325	29,862	27,108
66	330	29,68	26,335
67	335	29,329	26,339
68	340	29,034	25,971
69	345	29,073	26,332
70	350	28,649	26,076
71	355	28,636	25,526
72	360	28,969	25,634
73	365	28,51	25,316
74	370	28,643	25,594
75	375	30,493	27,328
76	380	30,452	26,718
77	385	30,347	27,43
78	390	29,972	26,907
79	395	30,078	26,839
80	400	29,962	26,704
81	405	29,572	26,367
82	410	28,678	25,896
83	415	28,38	26,156
84	420	26,833	26,377
85	425	26,033	26,105
86	430	26,13	25,903
87	435	25,565	25,256
88	440	25,24	25,432
89	445	24,608	25,103
90	450	24,629	24,731
91	455	24,577	24,502
92	460	24,133	24,239
93	465	23,934	23,82
94	470	23,902	23,704
95	475	23,934	22,979
96	480	23,723	23,089
97	485	23,627	22,619
98	490	24,412	23,2
99	495	24,776	23,524
100	500	25,187	22,918
101	505	25,815	23,43
102	510	25,867	23,587
103	515	26,611	23,501
104	520	26,194	23,465
105	525	26,114	23,245
106	530	27,158	23,694
107	535	27,214	24,42
108	540	28,363	25,144
109	545	29,674	25,777
110	550	29,259	25,7
111	555	28,931	25,993
112	560	29,099	25,575
113	565	28,718	25,636
114	570	28,669	25,527
115	575	29,389	25,653
116	580	28,343	25,508
117	585	28,222	25,212
118	590	28,41	25,706
119	595	28,028	25,399
120	600	27,765	25,827
121	605	23,452	24,587
122	610	22,444	23,848
123	615	23,549	23,924
124	620	23,676	23,429
125	625	24,056	23,325
126	630	24,708	23,3
127	635	26,496	24,62
128	640	26,61	24,935
129	645	26,784	24,594
130	650	27,326	24,418
131	655	27,184	25,03
132	660	27,658	25,243
133	665	27,347	24,651
134	670	27,37	25,017
135	675	28,048	24,856
136	680	27,784	24,76
137	685	27,086	24,772
138	690	26,91	24,897
139	695	24,487	26,291
140	700	25,24	26,528
141	705	25,86	26,077
142	710	25,935	25,807
143	715	26,197	26,101
144	720	28,451	28,802
145	725	28,684	28,896
146	730	29,847	29,261
147	735	30,284	29,226
148	740	30,841	28,8
149	745	31,073	28,754
150	750	30,83	28,24
151	755	30,794	27,519
152	760	30,122	27,052
153	765	30,105	26,596
154	770	29,228	26,338
155	775	30,127	26,227
156	780	30,411	26,542
157	785	30,47	26,995
158	790	30,192	26,198
159	795	30,049	26,531
160	800	29,796	26,611
161	805	29,635	26,098
162	810	29,934	25,841
163	815	25,375	26,897
164	820	25,441	27,331
165	825	26,046	27,231
166	830	26,242	26,598
167	835	26,913	26,385
168	840	27,101	25,96
169	845	27,938	25,579
170	850	28,589	25,96
171	855	28,65	25,844
172	860	29,59	26,014
173	865	28,826	25,487
174	870	28,131	25,094
175	875	28,519	25,102
176	880	29,091	25,255
177	885	29,263	24,793
178	890	28,746	25,437
179	895	29,02	25,233
180	900	28,933	25,328
181	905	29,041	25,518
182	910	29,465	25,569
183	915	28,59	25,301
184	920	29,185	25,618
185	925	29,261	25,911
186	930	28,67	25,579
187	935	28,977	26,153
188	940	25,293	27,351
189	945	25,308	27,544
190	950	26,039	27,82
191	955	27,089	27,464
192	960	27,192	27,265
193	965	28,398	26,962
194	970	28,873	26,869
195	975	28,791	26,877
196	980	27,39	27,978
197	985	28,047	27,642
198	990	28,651	27,581
199	995	29,147	26,982
200	1000	29,609	26,987
201	1005	29,949	26,86
202	1010	29,101	25,942
203	1015	29,861	26,348
204	1020	30,408	26,638
205	1025	30,395	26,176
206	1030	30,666	26,568
207	1035	31,401	26,889
208	1040	32,025	27,034
209	1045	31,532	27,605
210	1050	31,189	26,906
211	1055	30,904	26,78
212	1060	31,026	27,135
213	1065	31,148	27,417
214	1070	31,632	27,603
215	1075	31,957	27,375
216	1080	31,28	27,011
217	1085	30,893	26,744
218	1090	30,501	26,594
219	1095	30,602	26,222
220	1100	29,394	25,75
221	1105	26,438	27,947
222	1110	26,384	27,83
223	1115	26,176	27,432
224	1120	26,948	27,777
225	1125	27,437	27,339
226	1130	27,964	27,401
227	1135	28,593	26,951
228	1140	29,102	26,613
229	1145	29,303	26,98
230	1150	29,387	26,556
231	1155	29,682	26,429
232	1160	30,415	26,526
233	1165	30,379	26,045
234	1170	29,724	26,33
235	1175	30,53	26,088
236	1180	30,586	26,818
237	1185	30,503	26,621
238	1190	30,647	27,172
239	1195	30,387	26,253
240	1200	30,037	26,313
241	1205	31,584	27,113
242	1210	30,597	26,481
243	1215	30,974	26,662
244	1220	30,873	27,047
245	1225	31,135	26,731
246	1230	27,5	28,282
247	1235	27,164	28,715
248	1240	27,28	28,558
249	1245	27,561	28,919
250	1250	28,348	29,14
251	1255	28,408	29,267
252	1260	28,322	28,518
253	1265	28,24	28,567
254	1270	29,247	27,841
255	1275	28,018	28,324
256	1280	27,602	28,144
257	1285	28,109	27,423
258	1290	29,071	27,161
259	1295	29,267	26,929
260	1300	29,161	26,449
261	1305	29,899	26,11
262	1310	30,258	25,765
263	1315	30,137	25,94
264	1320	29,873	25,751
265	1325	30,947	26,311
266	1330	30,696	26,219
267	1335	30,949	26,272
268	1340	31,259	26,498
269	1345	31,396	26,947
270	1350	32,156	26,752
271	1355	31,469	26,88
272	1360	32,39	27,25
273	1365	33,898	29,152
274	1370	33,572	28,793
275	1375	34,241	29,401
276	1380	33,938	29,038
277	1385	34,414	28,818
278	1390	34,399	29,281
279	1395	35,227	29,667
280	1400	34,163	29,631
281	1405	33,582	29,241
282	1410	33,902	29,104
283	1415	33,782	29,053
284	1420	33,271	28,516
285	1425	33,297	28,594
286	1430	32,954	28,538
287	1435	32,62	28,188
288	1440	32,771	28,063
289	1445	31,855	27,767
290	1450	32,731	27,999
291	1455	33,244	28,318
292	1460	32,828	28,424
293	1465	33,36	28,667
294	1470	33,232	28,912
295	1475	28,821	30,39
296	1480	28,805	29,887
297	1485	29,141	30,378
298	1490	29,241	30,507
299	1495	30,118	30,485
300	1500	30,945	30,395
301	1505	32,053	29,646
302	1510	32,582	29,191
303	1515	33,186	29,036
304	1520	33,696	29,037
305	1525	34,088	28,987
306	1530	33,86	28,933
307	1535	33,831	28,628
308	1540	34,253	29,332
309	1545	34,816	29,295
310	1550	34,057	29,039
311	1555	34,256	29,133
312	1560	35,287	29,997
313	1565	34,781	29,486
314	1570	34,013	29,504
315	1575	35,229	29,58
316	1580	35,464	30,265
317	1585	34,721	29,568
318	1590	34,889	29,536
319	1595	34,892	29,772
320	1600	35,455	30,099
321	1605	35,408	29,924
322	1610	35,567	30,234
323	1615	35,428	29,975
324	1620	35,153	29,905
325	1625	34,189	29,278
326	1630	34,432	29,548
327	1635	33,975	29,349
328	1640	34,577	29,203
329	1645	34,78	28,926
330	1650	34,535	29,414
331	1655	33,609	29,545
332	1660	34,3	29,566
333	1665	34,474	29,528
334	1670	34,458	29,371
335	1675	34,108	29,389
336	1680	33,796	29,481
337	1685	33,49	28,99
338	1690	34,053	29,243
339	1695	33,584	29,157
340	1700	33,898	29,218
341	1705	33,625	29,367
342	1710	34,12	29,126
343	1715	34,638	29,571
344	1720	33,998	29,972
345	1725	34,601	29,54
346	1730	34,375	29
347	1735	34,458	29,41
348	1740	33,898	29,589
349	1745	34,899	29,278
350	1750	34,214	29,256
351	1755	34,623	29,59
352	1760	34,405	30,001
353	1765	34,721	29,66
354	1770	34,474	29,921
355	1775	33,95	29,605
356	1780	34,185	29,721
357	1785	34,602	29,789
358	1790	34,59	29,399
359	1795	35,126	29,303
360	1800	33,634	29,022
ROI 4
Sample	Ordinate	chan 1	chan 2
#	t/[s]	I/[]	I/[]
--------------------------------------------------------
0	0	22,861	20,919
1	5	22,8	20,992
2	10	23,16	21,242
3	15	23,548	21,514
4	20	23,759	21,553
5	25	24,619	22,144
6	30	25,134	22,148
7	35	25,538	22,525
8	40	25,376	22,945
9	45	25,457	22,797
10	50	26,102	22,98
11	55	25,681	23,48
12	60	26,315	23,195
13	65	26,688	23,555
14	70	26,377	23,401
15	75	26,313	23,917
16	80	27,202	24,08
17	85	27,423	24,72
18	90	27,122	24,755
19	95	26,937	25,284
20	100	27,19	25,147
21	105	27,125	25,457
22	110	27,502	25,929
23	115	27,989	26,404
24	120	28,338	27,096
25	125	28,336	27,699
26	130	29,854	28,711
27	135	29,702	29,285
28	140	30,376	29,474
29	145	30,551	30,427
30	150	30,764	30,303
31	155	30,182	30,991
32	160	31,533	31,916
33	165	31,777	32,098
34	170	31,9	31,91
35	175	32,945	32,259
36	180	32,859	33,054
37	185	33,762	32,963
38	190	34,221	33,365
39	195	35,201	33,67
40	200	35,814	34,179
41	205	35,937	34,524
42	210	36,22	35,04
43	215	36,675	34,671
44	220	36,811	34,38
45	225	37,56	35,083
46	230	37,134	35,197
47	235	37,766	34,702
48	240	37,1	34,401
49	245	36,711	33,507
50	250	37,224	34,731
51	255	37,3	35,003
52	260	37,664	35,182
53	265	36,773	35,195
54	270	37,716	35,505
55	275	37,507	35,105
56	280	37,502	35,454
57	285	38,126	36,075
58	290	37,899	35,885
59	295	37,697	35,992
60	300	38,496	35,962
61	305	38,562	35,915
62	310	38,069	35,945
63	315	38,673	36,27
64	320	38,286	35,928
65	325	38,311	36,417
66	330	38,39	35,965
67	335	37,611	36,225
68	340	36,168	36,179
69	345	36,168	35,662
70	350	36,374	36,091
71	355	36,592	35,607
72	360	35,868	35,817
73	365	35,679	35,446
74	370	35,154	35,348
75	375	36,137	36,096
76	380	35,966	36,074
77	385	35,848	35,997
78	390	34,427	35,989
79	395	34,912	35,921
80	400	35,145	35,573
81	405	35,037	35,561
82	410	34,502	35,582
83	415	34,829	35,097
84	420	35,35	35,774
85	425	35,348	34,878
86	430	35,435	34,483
87	435	35,874	34,484
88	440	35,711	33,983
89	445	35,365	33,711
90	450	35,188	33,71
91	455	35,676	32,937
92	460	36,043	33,473
93	465	36,279	33,305
94	470	35,497	32,748
95	475	35,487	32,94
96	480	35,817	33,068
97	485	34,898	32,823
98	490	32,477	35
99	495	32,865	34,863
100	500	33,685	34,5
101	505	34,462	34,512
102	510	34,665	34,312
103	515	33,912	33,731
104	520	34,992	33,687
105	525	34,348	34,099
106	530	33,473	33,981
107	535	32,726	34,667
108	540	33,27	34,62
109	545	33,644	35,079
110	550	34,94	34,774
111	555	34,6	34,617
112	560	33,925	34,811
113	565	33,638	35,222
114	570	33,848	34,969
115	575	34,717	34,833
116	580	35,274	34,742
117	585	34,211	34,951
118	590	34,851	35,28
119	595	34,556	34,556
120	600	35,171	34,845
121	605	35,039	34,709
122	610	34,862	35,292
123	615	32,262	34,981
124	620	33,334	35,002
125	625	34,446	34,636
126	630	35,188	33,986
127	635	36,518	35,144
128	640	36,062	34,84
129	645	36,294	34,534
130	650	36,697	34,374
131	655	33,358	35,78
132	660	34,107	35,787
133	665	35,334	34,685
134	670	35,277	34,185
135	675	36,332	33,669
136	680	36,257	33,736
137	685	36,505	33,014
138	690	36,533	32,494
139	695	36,185	32,604
140	700	36,724	32,491
141	705	36,312	32,223
142	710	35,474	32,228
143	715	36,817	32,71
144	720	38,094	34,991
145	725	33,519	37,648
146	730	34,805	36,708
147	735	35,434	36,44
148	740	36,054	36,041
149	745	34,917	35,545
150	750	36,018	34,956
151	755	36,27	34,238
152	760	36,844	33,911
153	765	37,054	33,217
154	770	35,914	32,862
155	775	36,193	32,532
156	780	35,288	31,908
157	785	34,971	31,572
158	790	31,302	33,582
159	795	30,964	33,129
160	800	31,597	32,758
161	805	32,368	32,282
162	810	33,2	31,975
163	815	32,965	32,184
164	820	31,922	32,307
165	825	31,673	32,245
166	830	32,397	31,724
167	835	32,407	30,897
168	840	32,429	30,853
169	845	30,422	31,879
170	850	30,565	31,2
171	855	31,882	31,592
172	860	31,95	31,045
173	865	30,99	31,485
174	870	30,962	31,364
175	875	30,676	31,051
176	880	30,947	30,808
177	885	30,468	31,015
178	890	30,217	30,993
179	895	30,558	31,157
180	900	30,517	30,642
181	905	31,594	30,481
182	910	32,046	29,757
183	915	32,417	29,541
184	920	32,766	29,59
185	925	33,405	29,628
186	930	33,75	29,756
187	935	34,258	29,817
188	940	33,751	29,214
189	945	33,127	29,266
190	950	33,902	29,311
191	955	33,306	29,034
192	960	33,373	29,05
193	965	33,603	28,96
194	970	33,294	29,482
195	975	29,368	31,144
196	980	29,76	31,404
197	985	30,294	31,249
198	990	30,264	30,55
199	995	31,028	30,908
200	1000	31,491	30,343
201	1005	32,482	30,142
202	1010	32,975	30,108
203	1015	32,864	29,856
204	1020	33,427	29,946
205	1025	33,928	29,97
206	1030	33,724	29,81
207	1035	34,122	29,425
208	1040	33,862	29,534
209	1045	34,334	29,685
210	1050	34,436	29,825
211	1055	34,324	29,934
212	1060	29,542	31,711
213	1065	30,149	32,148
214	1070	29,968	31,733
215	1075	31,261	31,475
216	1080	32,114	31,346
217	1085	31,135	30,977
218	1090	32,991	30,892
219	1095	32,758	31,055
220	1100	30,023	31,837
221	1105	31,071	31,91
222	1110	31,981	31,283
223	1115	32,794	30,764
224	1120	34,008	31,075
225	1125	34,237	30,677
226	1130	34,889	30,202
227	1135	34,691	30,243
228	1140	34,797	30,077
229	1145	34,822	30,034
230	1150	34,846	30,197
231	1155	35,028	30,125
232	1160	35,177	29,691
233	1165	35,14	30,272
234	1170	35,06	30,06
235	1175	35,366	30,404
236	1180	36,332	30,849
237	1185	35,994	30,382
238	1190	36,004	31,221
239	1195	34,991	30,727
240	1200	36,04	30,824
241	1205	35,966	30,54
242	1210	36,272	30,908
243	1215	36,085	31,301
244	1220	36,054	31,346
245	1225	35,977	30,834
246	1230	35,816	30,806
247	1235	35,396	30,096
248	1240	35,402	30,505
249	1245	35,397	30,597
250	1250	37,091	31,695
251	1255	36,47	31,482
252	1260	36,314	31,474
253	1265	36,837	31,806
254	1270	36,377	31,492
255	1275	36,5	31,988
256	1280	36,452	31,821
257	1285	32,106	33,867
258	1290	31,68	33,298
259	1295	31,374	33,528
260	1300	32,606	33,028
261	1305	32,557	33,001
262	1310	32,757	32,76
263	1315	32,842	32,934
264	1320	31,987	32,796
265	1325	33,025	33,181
266	1330	33,761	32,784
267	1335	33,125	33,067
268	1340	31,887	33,073
269	1345	32,509	33,031
270	1350	33,217	32,671
271	1355	33,797	32,559
272	1360	35,241	32,111
273	1365	38,185	34,348
274	1370	38,291	33,96
275	1375	38,127	33,555
276	1380	38,162	33,608
277	1385	38,431	33,095
278	1390	38,505	33,269
279	1395	38,769	33,419
280	1400	38,309	33,339
281	1405	38,702	33,319
282	1410	38,576	33,539
283	1415	38,125	32,928
284	1420	38,279	32,587
285	1425	38,209	33,247
286	1430	38,129	33,334
287	1435	33,511	35,605
288	1440	33,446	35,201
289	1445	33,556	34,948
290	1450	34,407	35,254
291	1455	33,975	34,915
292	1460	34,485	35,272
293	1465	34,791	34,811
294	1470	35,968	34,272
295	1475	37,117	33,811
296	1480	37,328	33,488
297	1485	38,097	33,294
298	1490	38,652	33,391
299	1495	38,1	33,3
300	1500	38,081	32,893
301	1505	38,325	33,153
302	1510	38,319	33,263
303	1515	37,943	32,925
304	1520	38,405	33,213
305	1525	38,448	32,58
306	1530	38,924	33,21
307	1535	38,414	33,083
308	1540	38,917	32,927
309	1545	38,317	33,1
310	1550	38,5	33,276
311	1555	38,364	33,048
312	1560	38,524	32,942
313	1565	38,121	33,071
314	1570	38,169	33,096
315	1575	38,134	33,057
316	1580	38,644	32,905
317	1585	37,725	32,86
318	1590	37,812	33,15
319	1595	38,146	32,947
320	1600	38,427	33,285
321	1605	38,971	33,226
322	1610	38,051	33,278
323	1615	38,792	33,539
324	1620	38,844	33,451
325	1625	38,408	33,337
326	1630	38,729	33,456
327	1635	38,414	33,668
328	1640	39,057	33,862
329	1645	38,548	33,723
330	1650	38,66	33,525
331	1655	38,472	33,4
332	1660	38,485	32,98
333	1665	38,495	33,361
334	1670	39,167	33,588
335	1675	38,891	33,66
336	1680	38,429	33,496
337	1685	38,897	33,548
338	1690	39,04	33,643
339	1695	39,507	34,178
340	1700	39,427	33,909
341	1705	39,194	33,658
342	1710	39,108	33,826
343	1715	39,216	33,491
344	1720	39,325	33,868
345	1725	38,805	33,843
346	1730	39,17	33,843
347	1735	38,971	33,371
348	1740	38,653	33,558
349	1745	39,043	33,543
350	1750	39,762	33,453
351	1755	39,674	33,73
352	1760	39,75	33,79
353	1765	39,117	33,582
354	1770	39,351	33,634
355	1775	38,894	33,918
356	1780	39,337	33,525
357	1785	39,144	33,691
358	1790	39,43	33,928
359	1795	39,504	34,223
360	1800	39,443	34,029
ROI 5
Sample	Ordinate	chan 1	chan 2
#	t/[s]	I/[]	I/[]
--------------------------------------------------------
0	0	29,613	26,649
1	5	30,419	26,75
2	10	30,587	27,41
3	15	30,921	27,454
4	20	30,102	27,595
5	25	30,955	27,629
6	30	30,857	27,602
7	35	30,774	27,906
8	40	30,96	28,1
9	45	31,537	27,768
10	50	31,552	28,353
11	55	31,113	27,24
12	60	31,002	27,401
13	65	31,161	28,014
14	70	30,625	26,769
15	75	30,637	27,231
16	80	30,674	27,102
17	85	29,72	26,982
18	90	30,53	27,084
19	95	29,933	26,932
20	100	30,016	26,74
21	105	28,641	26,457
22	110	30,164	26,748
23	115	29,928	26,35
24	120	29,953	26,723
25	125	29,362	26,692
26	130	29,133	26,399
27	135	29,168	26,592
28	140	29,342	26,168
29	145	29,674	26,113
30	150	29,651	26,508
31	155	29,336	26,036
32	160	30,056	26,195
33	165	29,588	26,414
34	170	29,918	25,804
35	175	30,296	26,14
36	180	29,466	26,135
37	185	29,039	25,936
38	190	29,481	25,606
39	195	29,563	26,25
40	200	29,16	25,48
41	205	28,793	25,905
42	210	28,801	25,571
43	215	29,001	25,334
44	220	28,683	25,598
45	225	28,315	25,091
46	230	28,778	25,123
47	235	28,414	24,837
48	240	26,112	22,904
49	245	24,178	21,165
50	250	28,398	24,969
51	255	28,2	25,315
52	260	28,566	25,102
53	265	31,251	28,206
54	270	31,475	28,49
55	275	31,053	28,04
56	280	31,328	27,856
57	285	30,366	27,438
58	290	30,76	27,654
59	295	30,114	27,462
60	300	30,616	27,139
61	305	29,63	26,87
62	310	30,275	27,33
63	315	30,115	26,905
64	320	30,375	27,024
65	325	30,603	26,809
66	330	29,397	26,24
67	335	30,285	26,419
68	340	29,257	25,78
69	345	28,836	25,82
70	350	28,363	25,304
71	355	28,308	25,231
72	360	28,336	24,885
73	365	28,599	24,677
74	370	28,081	24,538
75	375	30,047	26,123
76	380	29,169	26,184
77	385	29,182	25,871
78	390	30	25,441
79	395	29,356	26,022
80	400	29,4	25,549
81	405	28,728	25,25
82	410	28,724	25,16
83	415	29,711	24,806
84	420	28,707	24,641
85	425	28,004	24,844
86	430	28,877	24,778
87	435	28,311	24,233
88	440	28,051	24,247
89	445	27,556	24
90	450	27,599	23,738
91	455	26,757	23,901
92	460	27,221	23,412
93	465	27,176	23,889
94	470	26,716	23,698
95	475	27,198	23,488
96	480	26,219	22,9
97	485	26,327	23,065
98	490	26,65	23,564
99	495	27,295	23,754
100	500	28,043	23,907
101	505	27,106	24,238
102	510	27,734	24,302
103	515	26,702	23,121
104	520	27,22	23,279
105	525	26,427	23,14
106	530	26,913	23,22
107	535	26,593	23,398
108	540	26,738	23,348
109	545	27,043	23,964
110	550	26,964	24,206
111	555	27,711	24,276
112	560	27,119	23,706
113	565	27,702	24,15
114	570	27,211	23,871
115	575	27,158	24,098
116	580	27,386	23,79
117	585	27,363	23,586
118	590	27,204	23,331
119	595	26,341	23,012
120	600	26,491	23,269
121	605	25,307	22,92
122	610	25,553	22,843
123	615	25,86	22,608
124	620	26,078	22,586
125	625	25,983	22,196
126	630	24,911	21,931
127	635	27,396	23,175
128	640	26,565	23,218
129	645	26,73	22,691
130	650	26,804	23,283
131	655	26,46	23,657
132	660	26,543	22,772
133	665	26,108	22,646
134	670	25,6	21,994
135	675	25,751	22,245
136	680	25,831	21,726
137	685	25,141	22,142
138	690	25,075	21,505
139	695	24,85	21,714
140	700	25,054	21,445
141	705	25,128	21,383
142	710	25,053	21,66
143	715	25,639	21,788
144	720	28,817	24,672
145	725	28,717	24,575
146	730	28,721	24,683
147	735	27,727	24,707
148	740	25,001	25,825
149	745	25,163	25,581
150	750	25,512	25,093
151	755	26,642	24,768
152	760	26,29	23,685
153	765	26,5	23,932
154	770	26,44	23,376
155	775	26,397	23,459
156	780	25,933	22,862
157	785	25,12	22,903
158	790	25,778	22,429
159	795	25,411	22,12
160	800	24,392	22,23
161	805	22,112	22,89
162	810	22,592	22,526
163	815	23,686	22,225
164	820	24,768	22,061
165	825	25,043	21,882
166	830	24,601	22,056
167	835	24,973	22,022
168	840	24,876	22,129
169	845	24,57	21,752
170	850	24,501	21,503
171	855	24,853	21,127
172	860	24,918	21,767
173	865	24,674	21,517
174	870	24,922	21,865
175	875	24,668	22,082
176	880	22,322	22,849
177	885	22,325	22,832
178	890	23,828	21,842
179	895	24,429	21,517
180	900	24,83	21,174
181	905	24,262	21,4
182	910	24,816	21,348
183	915	24,988	21,568
184	920	25,174	21,41
185	925	24,074	21,397
186	930	24,476	20,851
187	935	23,88	20,695
188	940	24,313	21,116
189	945	24,688	20,919
190	950	24,836	21,293
191	955	25,139	20,906
192	960	24,463	21,008
193	965	24,733	20,899
194	970	24,411	20,838
195	975	24,266	20,975
196	980	24,03	20,956
197	985	24,772	21,304
198	990	24,918	21,686
199	995	25,296	21,877
200	1000	25,115	21,373
201	1005	24,836	21,727
202	1010	25,491	22,11
203	1015	25,981	21,696
204	1020	25,473	21,834
205	1025	25,703	21,908
206	1030	25,629	22,276
207	1035	25,47	21,877
208	1040	25,625	22,328
209	1045	25,816	22,163
210	1050	26,107	21,974
211	1055	25,08	21,453
212	1060	25,279	21,314
213	1065	24,61	21,119
214	1070	24,588	21,071
215	1075	24,653	20,989
216	1080	24,704	20,584
217	1085	23,397	20,306
218	1090	24,211	20,136
219	1095	23,568	20,357
220	1100	23,5	20,25
221	1105	23,779	20,318
222	1110	24,107	20,146
223	1115	24,225	20,571
224	1120	23,996	20,116
225	1125	23,807	19,934
226	1130	23,834	19,925
227	1135	23,392	19,961
228	1140	22,903	19,668
229	1145	23,507	19,908
230	1150	23,475	19,727
231	1155	23,475	19,466
232	1160	23,415	19,307
233	1165	23,56	19,792
234	1170	23,46	19,803
235	1175	24,081	20,42
236	1180	23,793	20,599
237	1185	24,116	20,162
238	1190	23,858	20,521
239	1195	24,469	20,494
240	1200	24,671	20,309
241	1205	24,931	20,73
242	1210	24,605	20,627
243	1215	24,668	20,365
244	1220	24,366	20,398
245	1225	24,172	20,592
246	1230	23,849	20,713
247	1235	25,125	20,691
248	1240	24,427	20,549
249	1245	23,929	20,434
250	1250	24,424	21,2
251	1255	25,264	21,091
252	1260	25,532	21,116
253	1265	24,785	21,363
254	1270	24,904	21,391
255	1275	24,855	21,071
256	1280	25,517	21,21
257	1285	25,163	21,042
258	1290	24,891	21,193
259	1295	25,257	20,899
260	1300	25,275	20,813
261	1305	24,95	20,879
262	1310	25,309	21,003
263	1315	24,969	20,911
264	1320	25,369	20,803
265	1325	24,484	20,82
266	1330	24,738	20,621
267	1335	24,837	20,814
268	1340	24,789	20,734
269	1345	24,244	20,346
270	1350	24,336	19,95
271	1355	23,586	20,172
272	1360	24,502	20,248
273	1365	27,094	23,323
274	1370	27,686	23,761
275	1375	27,891	23,765
276	1380	27,774	23,101
277	1385	27,251	23,267
278	1390	27,414	22,95
279	1395	26,585	23,239
280	1400	27,285	23,084
281	1405	26,935	22,884
282	1410	27,197	23,172
283	1415	27,672	22,699
284	1420	26,949	22,747
285	1425	27,571	22,814
286	1430	27,163	22,98
287	1435	27,091	23,087
288	1440	27,254	23,161
289	1445	26,714	23,024
290	1450	24,186	24,608
291	1455	24,08	24,375
292	1460	24,683	24,161
293	1465	26,258	23,75
294	1470	26,688	23,612
295	1475	27,475	22,786
296	1480	27,257	23,22
297	1485	27,227	23,012
298	1490	27,415	23,032
299	1495	27,157	23,149
300	1500	28,442	23,533
301	1505	27,869	23,161
302	1510	27,862	23,058
303	1515	25,931	24,45
304	1520	24,844	24,97
305	1525	25,515	24,581
306	1530	26,672	24,371
307	1535	27,496	24,365
308	1540	28,025	24,529
309	1545	28,031	23,971
310	1550	28,299	23,404
311	1555	28,151	24,198
312	1560	28,338	23,771
313	1565	27,957	23,836
314	1570	28,837	23,489
315	1575	28,167	23,793
316	1580	28,139	24,089
317	1585	28,822	24,093
318	1590	28,663	24,351
319	1595	28,725	24,251
320	1600	28,552	24,528
321	1605	28,56	24,432
322	1610	28,825	24,626
323	1615	28,6	24,591
324	1620	28,928	24,72
325	1625	28,807	24,615
326	1630	29,074	24,598
327	1635	29,089	24,7
328	1640	29,213	24,439
329	1645	29,452	24,549
330	1650	29,057	24,776
331	1655	28,845	24,662
332	1660	29,455	24,287
333	1665	28,614	24,78
334	1670	29,085	25,132
335	1675	29,547	24,549
336	1680	29,747	25,023
337	1685	29,335	24,943
338	1690	29,392	25,171
339	1695	29,167	24,899
340	1700	29,946	25,068
341	1705	29,705	25,246
342	1710	29,282	24,941
343	1715	30,155	24,985
344	1720	29,565	25,561
345	1725	28,975	25,552
346	1730	29,779	24,987
347	1735	29,511	24,906
348	1740	29,467	25,093
349	1745	29,785	25,06
350	1750	29,196	24,766
351	1755	29,38	24,978
352	1760	30,054	24,886
353	1765	29,057	24,759
354	1770	28,844	25,039
355	1775	29,385	25,242
356	1780	29,443	24,656
357	1785	29,203	25,24
358	1790	29,634	25,255
359	1795	29,143	25,129
360	1800	29,122	25,258
[Statistics]
chan 1	ROI 1
#Pixel(ROI)	=	848
Area	=	113,73 �m_
Length	=	600,00 s
Mean Amplitude	=	28,68
Max, Amplitude	=	32,03
Pos, Max, Ampl,	=	267,77 s
Min, Amplitude	=	23,66
Pos, Min, Ampl,	=	570,25 s
Average Deviation	=	1,77
Standard Deviation	=	2,26
Variance	=	5,12
chan 2	ROI 1
#Pixel(ROI)	=	848
Area	=	113,73 �m_
Length	=	600,00 s
Mean Amplitude	=	28,63
Max, Amplitude	=	32,82
Pos, Max, Ampl,	=	29,75 s
Min, Amplitude	=	23,02
Pos, Min, Ampl,	=	575,21 s
Average Deviation	=	2,11
Standard Deviation	=	2,66
Variance	=	7,09
chan 1	ROI 2
#Pixel(ROI)	=	1301
Area	=	174,48 �m_
Length	=	600,00 s
Mean Amplitude	=	39,12
Max, Amplitude	=	43,32
Pos, Max, Ampl,	=	560,33 s
Min, Amplitude	=	29,5
Pos, Min, Ampl,	=	0,00 s
Average Deviation	=	2,23
Standard Deviation	=	2,9
Variance	=	8,43
chan 2	ROI 2
#Pixel(ROI)	=	1301
Area	=	174,48 �m_
Length	=	600,00 s
Mean Amplitude	=	37,77
Max, Amplitude	=	41,36
Pos, Max, Ampl,	=	451,24 s
Min, Amplitude	=	26,13
Pos, Min, Ampl,	=	0,00 s
Average Deviation	=	2,86
Standard Deviation	=	3,72
Variance	=	13,87
chan 1	ROI 3
#Pixel(ROI)	=	966
Area	=	129,55 �m_
Length	=	600,00 s
Mean Amplitude	=	28,75
Max, Amplitude	=	35,01
Pos, Max, Ampl,	=	0,00 s
Min, Amplitude	=	22,46
Pos, Min, Ampl,	=	242,98 s
Average Deviation	=	2,04
Standard Deviation	=	2,65
Variance	=	7,03
chan 2	ROI 3
#Pixel(ROI)	=	966
Area	=	129,55 �m_
Length	=	600,00 s
Mean Amplitude	=	26,28
Max, Amplitude	=	32,37
Pos, Max, Ampl,	=	4,96 s
Min, Amplitude	=	20,13
Pos, Min, Ampl,	=	242,98 s
Average Deviation	=	1,66
Standard Deviation	=	2,19
Variance	=	4,81
chan 1	ROI 4
#Pixel(ROI)	=	1350
Area	=	181,05 �m_
Length	=	600,00 s
Mean Amplitude	=	33,23
Max, Amplitude	=	38,67
Pos, Max, Ampl,	=	312,40 s
Min, Amplitude	=	22,8
Pos, Min, Ampl,	=	4,96 s
Average Deviation	=	3,54
Standard Deviation	=	4,32
Variance	=	18,64
chan 2	ROI 4
#Pixel(ROI)	=	1350
Area	=	181,05 �m_
Length	=	600,00 s
Mean Amplitude	=	32,11
Max, Amplitude	=	36,42
Pos, Max, Ampl,	=	322,31 s
Min, Amplitude	=	20,92
Pos, Min, Ampl,	=	0,00 s
Average Deviation	=	3,85
Standard Deviation	=	4,73
Variance	=	22,37
chan 1	ROI 5
#Pixel(ROI)	=	856
Area	=	114,80 �m_
Length	=	600,00 s
Mean Amplitude	=	28,93
Max, Amplitude	=	31,55
Pos, Max, Ampl,	=	49,59 s
Min, Amplitude	=	24,18
Pos, Min, Ampl,	=	242,98 s
Average Deviation	=	1,28
Standard Deviation	=	1,53
Variance	=	2,33
chan 2	ROI 5
#Pixel(ROI)	=	856
Area	=	114,80 �m_
Length	=	600,00 s
Mean Amplitude	=	25,56
Max, Amplitude	=	28,49
Pos, Max, Ampl,	=	267,77 s
Min, Amplitude	=	21,16
Pos, Min, Ampl,	=	242,98 s
Average Deviation	=	1,34
Standard Deviation	=	1,58
Variance	=	2,48
